# Supplementary material for: Bis(pyridine-2-carbaldehyde thio­semi­carbazone)zinc(II) dinitrate dihydrate
Source: Acta Crystallogr Sect E Struct Rep Online. 2010 Sep 30;66(Pt 10):m1340. doi: 10.1107/S1600536810038614 (PMC2983178; doi:10.1107/S1600536810038614)
Supplement: Supplementary file 1 [file e-66-m1340-sup1.cif]

##############################################################################
###                                                                        ###
###        Electronic paper (Acta Crystallographica Section E)             ###
###                                                                        ###
##############################################################################
#                                                                            #
# This CIF contains the data in a paper accepted for publication in Acta     #
# Crystallographica Section E. It conforms to the requirements of Notes      #
# for Authors for Section E, and has been peer reviewed under the auspices   #
# of the IUCr Commission on Journals.                                        #
#                                                                            #
# Full details of the Crystallographic Information File format               #
# are given in the paper "The Crystallographic Information File (CIF):       #
# a New Standard Archive File for Crystallography" by S. R. Hall, F. H.      #
# Allen and I. D. Brown [Acta Cryst. (1991), A47, 655-685].                  #
#                                                                            #
# The current version of the core CIF dictionary is obtainable from          #
# ftp://ftp.iucr.org/pub/cif_core.dic. The current version number is 2.4.    #
#                                                                            #
# Software is freely available for graphical display of the structure(s) in  #
# this CIF.  For information consult the CIF home page http://www.iucr.org/  #
# cif/home.html                                                              #
#                                                                            #
# This file may be used for bona fide research purposes within the           #
# scientific community so long as proper attribution is given to the journal # 
# article from which it was obtained.                                        #
#                                                                            #
##############################################################################
                                             
data_I
_audit_creation_method     SHELXL-97
_chemical_name_systematic
;
Bis(pyridine-2-carbaldehyde thiosemicarbazone)zinc(II) dinitrate dihydrate
;
_chemical_name_common     ?
_chemical_formula_moiety     'C14 H16 N8 S2 Zn 2+, 2(N O3 -), 2(H2 O)'
_chemical_formula_sum     'C14 H20 N10 O8 S2 Zn'
_chemical_formula_iupac     '[Zn (C7 H8 N4 S)2] (N O3)2, 2H2 O'
_chemical_formula_weight     585.89
_chemical_melting_point     ?
_symmetry_cell_setting     monoclinic
_symmetry_space_group_name_H-M     'P 21/c'
_symmetry_space_group_name_Hall     '-P 2ybc'
loop_
    _symmetry_equiv_pos_as_xyz
    'x, y, z'
    '-x, y+1/2, -z+1/2'
    '-x, -y, -z'
    'x, -y-1/2, z-1/2'
_cell_length_a     21.4623(14)
_cell_length_b     16.6324(12)
_cell_length_c     13.2764(10)
_cell_angle_alpha     90.00
_cell_angle_beta     102.876(2)
_cell_angle_gamma     90.00
_cell_volume     4620.1(6)
_cell_formula_units_Z     8
_cell_measurement_reflns_used     785
_cell_measurement_theta_min     2.41
_cell_measurement_theta_max     28.0
_cell_measurement_temperature     120(2)
_exptl_crystal_description     block
_exptl_crystal_colour     colorless
_exptl_crystal_size_max     0.25
_exptl_crystal_size_mid     0.22
_exptl_crystal_size_min     0.20
_exptl_crystal_density_diffrn     1.685
_exptl_crystal_density_meas     ?
_exptl_crystal_density_method     'not measured'
_exptl_crystal_F_000     2400
_exptl_absorpt_coefficient_mu     1.308
_exptl_absorpt_correction_type     multi-scan
_exptl_absorpt_process_details     '(SADABS; Sheldrick, 2008a)'
_exptl_absorpt_correction_T_min     0.7357
_exptl_absorpt_correction_T_max     0.7799
_exptl_special_details
;
;
_diffrn_ambient_temperature     120(2)
_diffrn_radiation_type     MoK\a
_diffrn_radiation_wavelength     0.71073
_diffrn_radiation_source     'fine-focus sealed tube'
_diffrn_radiation_monochromator     graphite
_diffrn_measurement_device_type     'Bruker SMART APEX CCD'
_diffrn_measurement_method     '\f and \w scan'
_diffrn_detector_area_resol_mean     ?
_diffrn_reflns_number     22904
_diffrn_reflns_av_R_equivalents     0.0774
_diffrn_reflns_av_sigmaI/netI     0.1071
_diffrn_reflns_theta_min     1.56
_diffrn_reflns_theta_max     26.00
_diffrn_reflns_theta_full     26.00
_diffrn_measured_fraction_theta_max     0.960
_diffrn_measured_fraction_theta_full     0.960
_diffrn_reflns_limit_h_min     -25
_diffrn_reflns_limit_h_max     21
_diffrn_reflns_limit_k_min     -20
_diffrn_reflns_limit_k_max     12
_diffrn_reflns_limit_l_min     -16
_diffrn_reflns_limit_l_max     16
_diffrn_standards_number     ?
_diffrn_standards_interval_count     ?
_diffrn_standards_interval_time     ?
_diffrn_standards_decay_%     ?
_refine_special_details
;
Refinement of <i>F</i>^2^ against ALL reflections. The weighted <i>R</i>-factor
<i>wR</i> and goodness of fit <i>S</i> are based on <i>F</i>^2^, conventional
<i>R</i>-factors <i>R</i> are based on <i>F</i>, with <i>F</i> set to zero for
negative <i>F</i>^2^. The threshold expression of <i>F</i>^2^ >
\s(<i>F</i>^2^) is used only for calculating <i>R</i>-factors(gt) <i>etc</i>.
and is not relevant to the choice of reflections for refinement.
<i>R</i>-factors based on <i>F</i>^2^ are statistically about twice as large
as those based on <i>F</i>, and <i>R</i>- factors based on ALL data will be
even larger.
;
_reflns_number_total     8732
_reflns_number_gt     5113
_reflns_threshold_expression     I>2\s(I)
_refine_ls_structure_factor_coef     Fsqd
_refine_ls_matrix_type     full
_refine_ls_R_factor_all     0.1111
_refine_ls_R_factor_gt     0.0567
_refine_ls_wR_factor_gt     0.1006
_refine_ls_wR_factor_ref     0.1227
_refine_ls_goodness_of_fit_ref     1.019
_refine_ls_restrained_S_all     1.019
_refine_ls_number_reflns     8732
_refine_ls_number_parameters     631
_refine_ls_number_restraints     0
_refine_ls_hydrogen_treatment     constr
_refine_ls_weighting_scheme     calc
_refine_ls_weighting_details
                 'calc w=1/[\s^2^(Fo^2^)+(0.0354P)^2^] where P=(Fo^2^+2Fc^2^)/3'
_atom_sites_solution_hydrogens     geom
_atom_sites_solution_primary     direct
_atom_sites_solution_secondary     difmap
_refine_ls_shift/su_max     0.029
_refine_ls_shift/su_mean     0.001
_refine_diff_density_max     0.811
_refine_diff_density_min     -0.433
_refine_ls_extinction_method     none
_refine_ls_extinction_coef     ?
loop_
    _atom_type_symbol
    _atom_type_description
    _atom_type_scat_dispersion_real
    _atom_type_scat_dispersion_imag
    _atom_type_scat_source
    'C' 'C' 0.0033 0.0016
                         'International Tables Vol C Tables 4.2.6.8 and 6.1.1.4'
    'H' 'H' 0.0000 0.0000
                         'International Tables Vol C Tables 4.2.6.8 and 6.1.1.4'
    'N' 'N' 0.0061 0.0033
                         'International Tables Vol C Tables 4.2.6.8 and 6.1.1.4'
    'O' 'O' 0.0106 0.0060
                         'International Tables Vol C Tables 4.2.6.8 and 6.1.1.4'
    'S' 'S' 0.1246 0.1234
                         'International Tables Vol C Tables 4.2.6.8 and 6.1.1.4'
    'Zn' 'Zn' 0.2839 1.4301
                         'International Tables Vol C Tables 4.2.6.8 and 6.1.1.4'
_computing_data_collection     'SMART (Bruker, 2000)'
_computing_cell_refinement     'SAINT (Bruker, 2000)'
_computing_data_reduction     'SAINT (Bruker, 2000)'
_computing_structure_solution     'SHELXTL (Sheldrick, 2008b)'
_computing_structure_refinement     'SHELXL97 (Sheldrick, 2008b)'
_computing_molecular_graphics
;
ORTEPIII (Burnett & Johnson, 1996) and PLATON (Spek, 2009)
;
_computing_publication_material     'SHELXL97 (Sheldrick, 2008b)'
loop_
    _atom_site_type_symbol
    _atom_site_label
    _atom_site_fract_x
    _atom_site_fract_y
    _atom_site_fract_z
    _atom_site_U_iso_or_equiv
    _atom_site_adp_type
    _atom_site_calc_flag
    _atom_site_refinement_flags
    _atom_site_occupancy
    _atom_site_disorder_assembly
    _atom_site_disorder_group
    Zn Zn1 0.25244(3) 0.23919(3) 0.57658(4) 0.02381(17) Uani d . 1 . .
    Zn Zn2 0.22452(3) 0.75501(3) 0.82766(4) 0.02208(17) Uani d . 1 . .
    S S1 0.18156(7) 0.30117(8) 0.42437(10) 0.0301(4) Uani d . 1 . .
    S S2 0.32904(7) 0.17217(8) 0.48824(11) 0.0330(4) Uani d . 1 . .
    S S3 0.14317(7) 0.65650(8) 0.85347(10) 0.0280(3) Uani d . 1 . .
    S S4 0.30520(7) 0.65526(8) 0.80976(10) 0.0280(4) Uani d . 1 . .
    C C1 0.3251(3) 0.1529(3) 0.7846(4) 0.0339(15) Uani d . 1 . .
    H H1A 0.3582 0.1887 0.7831 0.041 Uiso calc R 1 . .
    C C2 0.3318(3) 0.0998(3) 0.8668(4) 0.0378(16) Uani d . 1 . .
    H H2A 0.3684 0.1004 0.9195 0.045 Uiso calc R 1 . .
    C C3 0.2829(3) 0.0460(3) 0.8692(4) 0.0386(16) Uani d . 1 . .
    H H3A 0.2863 0.0094 0.9231 0.046 Uiso calc R 1 . .
    C C4 0.2294(3) 0.0477(3) 0.7902(4) 0.0332(15) Uani d . 1 . .
    H H4A 0.1959 0.0123 0.7900 0.040 Uiso calc R 1 . .
    C C5 0.2258(3) 0.1028(3) 0.7106(4) 0.0266(13) Uani d . 1 . .
    C C6 0.1702(3) 0.1088(3) 0.6264(4) 0.0277(13) Uani d . 1 . .
    H H6A 0.1362 0.0731 0.6202 0.033 Uiso calc R 1 . .
    C C8 0.1178(2) 0.2397(3) 0.4168(4) 0.0223(12) Uani d . 1 . .
    C C9 0.1696(3) 0.3390(3) 0.7026(4) 0.0270(13) Uani d . 1 . .
    H H9A 0.1368 0.3033 0.6752 0.032 Uiso calc R 1 . .
    C C10 0.1577(3) 0.4020(3) 0.7660(4) 0.0285(14) Uani d . 1 . .
    H H10A 0.1173 0.4086 0.7797 0.034 Uiso calc R 1 . .
    C C11 0.2065(3) 0.4540(3) 0.8076(4) 0.0330(15) Uani d . 1 . .
    H H11A 0.1996 0.4961 0.8499 0.040 Uiso calc R 1 . .
    C C12 0.2655(3) 0.4431(3) 0.7859(4) 0.0298(14) Uani d . 1 . .
    H H12A 0.2992 0.4773 0.8137 0.036 Uiso calc R 1 . .
    C C13 0.2735(3) 0.3807(3) 0.7222(3) 0.0200(12) Uani d . 1 . .
    C C14 0.3341(3) 0.3668(3) 0.6934(4) 0.0256(13) Uani d . 1 . .
    H H14A 0.3701 0.3973 0.7214 0.031 Uiso calc R 1 . .
    C C16 0.3920(3) 0.2337(3) 0.5309(4) 0.0288(13) Uani d . 1 . .
    C C17 0.3197(3) 0.8776(3) 0.7546(4) 0.0286(14) Uani d . 1 . .
    H H17A 0.3479 0.8639 0.8161 0.034 Uiso calc R 1 . .
    C C18 0.3399(3) 0.9322(3) 0.6897(4) 0.0300(14) Uani d . 1 . .
    H H18A 0.3812 0.9530 0.7059 0.036 Uiso calc R 1 . .
    C C19 0.2978(3) 0.9545(3) 0.6017(4) 0.0334(15) Uani d . 1 . .
    H H19A 0.3097 0.9922 0.5577 0.040 Uiso calc R 1 . .
    C C20 0.2369(3) 0.9208(3) 0.5776(4) 0.0291(14) Uani d . 1 . .
    H H20A 0.2073 0.9359 0.5182 0.035 Uiso calc R 1 . .
    C C21 0.2214(2) 0.8643(3) 0.6445(4) 0.0207(12) Uani d . 1 . .
    C C22 0.1609(3) 0.8202(3) 0.6203(4) 0.0256(13) Uani d . 1 . .
    H H22A 0.1292 0.8320 0.5621 0.031 Uiso calc R 1 . .
    C C24 0.0965(3) 0.6578(3) 0.7329(4) 0.0232(13) Uani d . 1 . .
    C C25 0.1337(3) 0.8917(3) 0.8776(4) 0.0278(13) Uani d . 1 . .
    H H25A 0.1075 0.8782 0.8141 0.033 Uiso calc R 1 . .
    C C26 0.1147(3) 0.9538(3) 0.9340(4) 0.0285(14) Uani d . 1 . .
    H H26A 0.0771 0.9819 0.9077 0.034 Uiso calc R 1 . .
    C C27 0.1520(3) 0.9729(3) 1.0289(4) 0.0320(14) Uani d . 1 . .
    H H27A 0.1398 1.0135 1.0686 0.038 Uiso calc R 1 . .
    C C28 0.2086(3) 0.9305(3) 1.0648(4) 0.0320(14) Uani d . 1 . .
    H H28A 0.2350 0.9427 1.1286 0.038 Uiso calc R 1 . .
    C C29 0.2246(3) 0.8702(3) 1.0038(4) 0.0235(13) Uani d . 1 . .
    C C30 0.2841(3) 0.8244(3) 1.0344(4) 0.0258(13) Uani d . 1 . .
    H H30A 0.3132 0.8343 1.0963 0.031 Uiso calc R 1 . .
    C C32 0.3575(3) 0.6699(3) 0.9239(4) 0.0242(13) Uani d . 1 . .
    N N1 0.2738(2) 0.1546(2) 0.7083(3) 0.0270(11) Uani d . 1 . .
    N N2 0.1698(2) 0.1650(2) 0.5611(3) 0.0234(10) Uani d . 1 . .
    N N3 0.1180(2) 0.1775(2) 0.4824(3) 0.0273(11) Uani d . 1 . .
    H H3B 0.0855 0.1460 0.4745 0.033 Uiso calc R 1 . .
    N N4 0.06559(19) 0.2474(2) 0.3439(3) 0.0275(11) Uani d . 1 . .
    H H4B 0.0346 0.2140 0.3405 0.033 Uiso calc R 1 . .
    H H4C 0.0624 0.2858 0.2997 0.033 Uiso calc R 1 . .
    N N5 0.2263(2) 0.3291(2) 0.6810(3) 0.0225(10) Uani d . 1 . .
    N N6 0.3358(2) 0.3111(2) 0.6284(3) 0.0243(11) Uani d . 1 . .
    N N7 0.3911(2) 0.2952(2) 0.5973(3) 0.0287(11) Uani d . 1 . .
    H H7A 0.4247 0.3239 0.6195 0.034 Uiso calc R 1 . .
    N N8 0.4457(2) 0.2266(3) 0.4975(4) 0.0427(13) Uani d . 1 . .
    H H8A 0.4766 0.2598 0.5183 0.051 Uiso calc R 1 . .
    H H8B 0.4495 0.1888 0.4552 0.051 Uiso calc R 1 . .
    N N9 0.2622(2) 0.8438(2) 0.7334(3) 0.0231(10) Uani d . 1 . .
    N N10 0.15389(19) 0.7643(2) 0.6836(3) 0.0195(10) Uani d . 1 . .
    N N11 0.1020(2) 0.7152(2) 0.6629(3) 0.0244(11) Uani d . 1 . .
    H H11B 0.0732 0.7204 0.6067 0.029 Uiso calc R 1 . .
    N N12 0.0521(2) 0.6028(2) 0.7020(3) 0.0316(12) Uani d . 1 . .
    H H12B 0.0286 0.6047 0.6404 0.038 Uiso calc R 1 . .
    H H12C 0.0466 0.5650 0.7433 0.038 Uiso calc R 1 . .
    N N13 0.1877(2) 0.8507(2) 0.9102(3) 0.0229(10) Uani d . 1 . .
    N N14 0.2938(2) 0.7703(2) 0.9722(3) 0.0212(10) Uani d . 1 . .
    N N15 0.3479(2) 0.7262(2) 0.9943(3) 0.0256(11) Uani d . 1 . .
    H H15A 0.3757 0.7333 1.0511 0.031 Uiso calc R 1 . .
    N N16 0.4098(2) 0.6278(2) 0.9496(3) 0.0328(12) Uani d . 1 . .
    H H16A 0.4360 0.6362 1.0079 0.039 Uiso calc R 1 . .
    H H16B 0.4182 0.5916 0.9083 0.039 Uiso calc R 1 . .
    N N17 0.5277(3) 0.4141(3) 0.5916(4) 0.0421(13) Uani d . 1 . .
    N N18 0.5183(2) 0.9676(3) 0.6417(3) 0.0291(11) Uani d . 1 . .
    N N19 -0.0127(3) 0.0485(3) 0.3698(4) 0.0358(12) Uani d . 1 . .
    N N20 -0.0031(2) 0.6531(3) 0.4316(4) 0.0358(12) Uani d . 1 . .
    O O1 0.4955(2) 0.4005(3) 0.6560(3) 0.0628(14) Uani d . 1 . .
    O O2 0.5329(2) 0.3626(3) 0.5256(4) 0.0677(15) Uani d . 1 . .
    O O3 0.5557(2) 0.4799(3) 0.5909(3) 0.0544(13) Uani d . 1 . .
    O O4 0.57090(17) 0.9985(2) 0.6837(3) 0.0329(10) Uani d . 1 . .
    O O5 0.46998(18) 1.0110(2) 0.6105(3) 0.0406(11) Uani d . 1 . .
    O O6 0.51370(17) 0.8926(2) 0.6304(3) 0.0335(10) Uani d . 1 . .
    O O7 -0.01433(19) 0.1186(2) 0.4029(3) 0.0448(11) Uani d . 1 . .
    O O8 0.0395(2) 0.0142(3) 0.3794(3) 0.0516(12) Uani d . 1 . .
    O O9 -0.0623(2) 0.0145(3) 0.3268(3) 0.0648(15) Uani d . 1 . .
    O O10 0.02421(18) 0.7177(2) 0.4717(3) 0.0395(11) Uani d . 1 . .
    O O11 -0.01805(19) 0.6012(2) 0.4904(3) 0.0430(11) Uani d . 1 . .
    O O12 -0.01414(18) 0.6431(2) 0.3370(3) 0.0441(11) Uani d . 1 . .
    O O1W 0.62343(19) 0.4712(3) 0.4129(3) 0.0608(13) Uani d . 1 . .
    H H1WA 0.6112 0.4562 0.3504 0.073 Uiso d R 1 . .
    H H1WB 0.6057 0.4444 0.4533 0.073 Uiso d R 1 . .
    O O2W 0.52013(19) 0.6250(3) 0.7187(3) 0.0588(13) Uani d . 1 . .
    H H2WA 0.5064 0.6175 0.7733 0.071 Uiso d R 1 . .
    H H2WB 0.5496 0.5995 0.6990 0.071 Uiso d R 1 . .
    O O3W 0.04209(17) 0.3374(2) 0.1575(3) 0.0400(10) Uani d . 1 . .
    H H3WA 0.0152 0.3325 0.1001 0.048 Uiso d R 1 . .
    H H3WB 0.0337 0.3847 0.1746 0.048 Uiso d R 1 . .
    O O4W 0.43806(18) 0.7533(2) 0.6735(3) 0.0542(12) Uani d . 1 . .
    H H4WA 0.4679 0.7266 0.6564 0.065 Uiso d R 1 . .
    H H4WB 0.4545 0.7897 0.7161 0.065 Uiso d R 1 . .
loop_
    _atom_site_aniso_label
    _atom_site_aniso_U_11
    _atom_site_aniso_U_22
    _atom_site_aniso_U_33
    _atom_site_aniso_U_12
    _atom_site_aniso_U_13
    _atom_site_aniso_U_23
    Zn1 0.0256(4) 0.0197(3) 0.0261(3) -0.0050(3) 0.0059(3) -0.0023(3)
    Zn2 0.0243(4) 0.0183(3) 0.0222(3) 0.0012(3) 0.0023(3) -0.0007(3)
    S1 0.0311(10) 0.0296(8) 0.0283(7) -0.0100(7) 0.0039(7) 0.0025(6)
    S2 0.0338(10) 0.0279(8) 0.0388(8) -0.0050(7) 0.0116(7) -0.0111(6)
    S3 0.0340(10) 0.0228(7) 0.0260(7) -0.0015(7) 0.0038(6) 0.0007(6)
    S4 0.0302(9) 0.0229(7) 0.0279(7) 0.0048(7) 0.0005(6) -0.0041(6)
    C1 0.040(4) 0.024(3) 0.034(3) -0.002(3) 0.001(3) -0.003(3)
    C2 0.059(5) 0.025(3) 0.028(3) 0.016(3) 0.006(3) -0.005(3)
    C3 0.065(5) 0.021(3) 0.036(3) 0.007(3) 0.025(3) 0.004(3)
    C4 0.045(4) 0.021(3) 0.038(3) 0.008(3) 0.019(3) 0.003(3)
    C5 0.035(4) 0.017(3) 0.034(3) 0.004(3) 0.019(3) 0.001(2)
    C6 0.029(4) 0.015(3) 0.043(3) -0.005(3) 0.015(3) -0.001(3)
    C8 0.023(3) 0.020(3) 0.025(3) 0.002(3) 0.008(2) -0.006(2)
    C9 0.038(4) 0.018(3) 0.025(3) -0.004(3) 0.008(3) 0.004(2)
    C10 0.032(4) 0.031(3) 0.026(3) 0.010(3) 0.012(3) 0.012(2)
    C11 0.055(5) 0.018(3) 0.025(3) 0.007(3) 0.005(3) 0.000(2)
    C12 0.041(4) 0.019(3) 0.028(3) -0.002(3) 0.004(3) -0.003(2)
    C13 0.023(4) 0.019(3) 0.017(3) 0.002(3) 0.004(2) 0.003(2)
    C14 0.030(4) 0.021(3) 0.023(3) -0.005(3) 0.001(3) 0.002(2)
    C16 0.029(4) 0.024(3) 0.034(3) 0.002(3) 0.009(3) -0.001(2)
    C17 0.027(4) 0.022(3) 0.035(3) 0.005(3) 0.004(3) -0.005(3)
    C18 0.025(4) 0.023(3) 0.044(3) -0.003(3) 0.012(3) -0.005(3)
    C19 0.051(4) 0.021(3) 0.034(3) -0.013(3) 0.022(3) -0.006(3)
    C20 0.040(4) 0.026(3) 0.023(3) -0.005(3) 0.013(3) 0.000(2)
    C21 0.023(3) 0.014(3) 0.027(3) 0.002(2) 0.008(2) -0.003(2)
    C22 0.031(4) 0.024(3) 0.022(3) 0.002(3) 0.006(3) 0.001(2)
    C24 0.030(4) 0.016(3) 0.027(3) 0.002(3) 0.012(3) -0.004(2)
    C25 0.025(4) 0.026(3) 0.033(3) -0.002(3) 0.007(3) 0.003(3)
    C26 0.024(4) 0.024(3) 0.039(3) 0.006(3) 0.011(3) 0.002(3)
    C27 0.034(4) 0.022(3) 0.043(3) 0.001(3) 0.015(3) -0.009(3)
    C28 0.037(4) 0.022(3) 0.038(3) -0.005(3) 0.010(3) -0.011(3)
    C29 0.028(4) 0.017(3) 0.028(3) 0.002(3) 0.012(3) 0.001(2)
    C30 0.033(4) 0.024(3) 0.021(3) 0.000(3) 0.007(3) -0.005(2)
    C32 0.019(3) 0.020(3) 0.035(3) 0.000(3) 0.010(3) 0.001(2)
    N1 0.030(3) 0.019(2) 0.034(3) 0.003(2) 0.011(2) 0.000(2)
    N2 0.027(3) 0.016(2) 0.029(2) -0.002(2) 0.009(2) 0.0015(19)
    N3 0.025(3) 0.020(2) 0.036(3) -0.009(2) 0.005(2) -0.003(2)
    N4 0.021(3) 0.025(3) 0.034(2) -0.004(2) 0.001(2) 0.001(2)
    N5 0.024(3) 0.019(2) 0.025(2) 0.001(2) 0.007(2) -0.0008(19)
    N6 0.026(3) 0.021(2) 0.028(2) 0.001(2) 0.011(2) 0.003(2)
    N7 0.023(3) 0.028(3) 0.035(3) -0.005(2) 0.005(2) -0.006(2)
    N8 0.032(3) 0.042(3) 0.057(3) -0.006(3) 0.017(3) -0.016(3)
    N9 0.020(3) 0.019(2) 0.031(2) -0.002(2) 0.007(2) -0.0047(19)
    N10 0.020(3) 0.017(2) 0.022(2) -0.001(2) 0.0064(19) -0.0004(18)
    N11 0.022(3) 0.026(3) 0.023(2) -0.010(2) 0.000(2) 0.0038(19)
    N12 0.030(3) 0.026(3) 0.039(3) -0.011(2) 0.007(2) 0.002(2)
    N13 0.023(3) 0.018(2) 0.029(2) 0.001(2) 0.009(2) -0.0018(19)
    N14 0.017(3) 0.021(2) 0.025(2) 0.002(2) 0.0043(19) -0.0006(19)
    N15 0.028(3) 0.023(2) 0.021(2) 0.001(2) -0.004(2) -0.0029(18)
    N16 0.031(3) 0.028(3) 0.036(3) 0.007(2) 0.000(2) -0.010(2)
    N17 0.041(4) 0.041(3) 0.042(3) -0.006(3) 0.006(3) -0.006(3)
    N18 0.026(3) 0.031(3) 0.028(3) -0.003(3) 0.002(2) 0.004(2)
    N19 0.037(4) 0.031(3) 0.039(3) -0.005(3) 0.009(3) 0.007(2)
    N20 0.032(3) 0.031(3) 0.041(3) 0.010(3) 0.000(3) -0.001(2)
    O1 0.063(3) 0.077(4) 0.059(3) -0.036(3) 0.038(3) -0.026(3)
    O2 0.081(4) 0.059(3) 0.075(3) -0.013(3) 0.042(3) -0.022(3)
    O3 0.053(3) 0.046(3) 0.061(3) -0.020(3) 0.006(2) -0.003(2)
    O4 0.023(2) 0.030(2) 0.043(2) -0.0044(19) 0.0008(19) 0.0046(18)
    O5 0.028(3) 0.033(2) 0.054(3) 0.005(2) -0.005(2) 0.001(2)
    O6 0.038(3) 0.019(2) 0.045(2) -0.0062(19) 0.012(2) -0.0087(18)
    O7 0.051(3) 0.021(2) 0.072(3) -0.004(2) 0.036(2) -0.008(2)
    O8 0.049(3) 0.047(3) 0.058(3) 0.019(3) 0.011(2) 0.006(2)
    O9 0.065(3) 0.059(3) 0.058(3) -0.045(3) -0.014(3) 0.015(2)
    O10 0.047(3) 0.027(2) 0.037(2) -0.004(2) -0.007(2) 0.0000(18)
    O11 0.046(3) 0.037(2) 0.046(3) -0.008(2) 0.010(2) 0.007(2)
    O12 0.046(3) 0.046(3) 0.033(2) 0.008(2) -0.006(2) -0.005(2)
    O1W 0.066(3) 0.076(3) 0.040(3) -0.008(3) 0.010(2) 0.004(2)
    O2W 0.048(3) 0.070(3) 0.061(3) 0.002(3) 0.018(2) 0.005(2)
    O3W 0.046(3) 0.034(2) 0.040(2) -0.001(2) 0.012(2) -0.0074(19)
    O4W 0.046(3) 0.053(3) 0.055(3) -0.010(2) -0.008(2) 0.004(2)
_geom_special_details
;
All e.s.d.'s (except the e.s.d. in the dihedral angle between two l.s. planes)
are estimated using the full covariance matrix. The cell e.s.d.'s are taken
into account individually in the estimation of e.s.d.'s in distances, angles
and torsion angles; correlations between e.s.d.'s in cell parameters are only
used when they are defined by crystal symmetry. An approximate (isotropic)
treatment of cell e.s.d.'s is used for estimating e.s.d.'s involving l.s.
planes.
;
loop_
    _geom_bond_atom_site_label_1
    _geom_bond_atom_site_label_2
    _geom_bond_site_symmetry_2
    _geom_bond_distance
    _geom_bond_publ_flag
    Zn1 N6 . 2.133(4) ?
    Zn1 N2 . 2.133(4) ?
    Zn1 N5 . 2.196(4) ?
    Zn1 N1 . 2.211(4) ?
    Zn1 S1 . 2.4678(15) ?
    Zn1 S2 . 2.4860(16) ?
    Zn2 N10 . 2.165(4) ?
    Zn2 N14 . 2.165(4) ?
    Zn2 N13 . 2.178(4) ?
    Zn2 N9 . 2.203(4) ?
    Zn2 S4 . 2.4475(15) ?
    Zn2 S3 . 2.4733(15) ?
    S1 C8 . 1.692(5) ?
    S2 C16 . 1.689(6) ?
    S3 C24 . 1.688(5) ?
    S4 C32 . 1.690(5) ?
    C1 N1 . 1.319(6) ?
    C1 C2 . 1.386(7) ?
    C1 H1A . 0.9300 ?
    C2 C3 . 1.385(7) ?
    C2 H2A . 0.9300 ?
    C3 C4 . 1.372(7) ?
    C3 H3A . 0.9300 ?
    C4 C5 . 1.388(7) ?
    C4 H4A . 0.9300 ?
    C5 N1 . 1.349(6) ?
    C5 C6 . 1.445(7) ?
    C6 N2 . 1.273(6) ?
    C6 H6A . 0.9300 ?
    C8 N4 . 1.314(6) ?
    C8 N3 . 1.353(6) ?
    C9 N5 . 1.322(6) ?
    C9 C10 . 1.404(7) ?
    C9 H9A . 0.9300 ?
    C10 C11 . 1.375(7) ?
    C10 H10A . 0.9300 ?
    C11 C12 . 1.371(7) ?
    C11 H11A . 0.9300 ?
    C12 C13 . 1.375(6) ?
    C12 H12A . 0.9300 ?
    C13 N5 . 1.347(6) ?
    C13 C14 . 1.452(7) ?
    C14 N6 . 1.273(6) ?
    C14 H14A . 0.9300 ?
    C16 N8 . 1.329(6) ?
    C16 N7 . 1.354(6) ?
    C17 N9 . 1.328(6) ?
    C17 C18 . 1.387(7) ?
    C17 H17A . 0.9300 ?
    C18 C19 . 1.359(7) ?
    C18 H18A . 0.9300 ?
    C19 C20 . 1.394(7) ?
    C19 H19A . 0.9300 ?
    C20 C21 . 1.383(6) ?
    C20 H20A . 0.9300 ?
    C21 N9 . 1.347(6) ?
    C21 C22 . 1.463(7) ?
    C22 N10 . 1.283(6) ?
    C22 H22A . 0.9300 ?
    C24 N12 . 1.319(6) ?
    C24 N11 . 1.356(6) ?
    C25 N13 . 1.331(6) ?
    C25 C26 . 1.389(7) ?
    C25 H25A . 0.9300 ?
    C26 C27 . 1.372(7) ?
    C26 H26A . 0.9300 ?
    C27 C28 . 1.393(7) ?
    C27 H27A . 0.9300 ?
    C28 C29 . 1.380(7) ?
    C28 H28A . 0.9300 ?
    C29 N13 . 1.356(6) ?
    C29 C30 . 1.464(7) ?
    C30 N14 . 1.270(6) ?
    C30 H30A . 0.9300 ?
    C32 N16 . 1.304(6) ?
    C32 N15 . 1.369(6) ?
    N2 N3 . 1.361(5) ?
    N3 H3B . 0.8600 ?
    N4 H4B . 0.8600 ?
    N4 H4C . 0.8600 ?
    N6 N7 . 1.367(5) ?
    N7 H7A . 0.8600 ?
    N8 H8A . 0.8600 ?
    N8 H8B . 0.8600 ?
    N10 N11 . 1.359(5) ?
    N11 H11B . 0.8600 ?
    N12 H12B . 0.8600 ?
    N12 H12C . 0.8600 ?
    N14 N15 . 1.348(5) ?
    N15 H15A . 0.8600 ?
    N16 H16A . 0.8600 ?
    N16 H16B . 0.8600 ?
    N17 O1 . 1.233(6) ?
    N17 O2 . 1.249(6) ?
    N17 O3 . 1.250(6) ?
    N18 O4 . 1.252(5) ?
    N18 O5 . 1.256(5) ?
    N18 O6 . 1.258(5) ?
    N19 O9 . 1.229(5) ?
    N19 O8 . 1.238(5) ?
    N19 O7 . 1.249(5) ?
    N20 O12 . 1.236(5) ?
    N20 O11 . 1.252(5) ?
    N20 O10 . 1.281(5) ?
    O1W H1WA . 0.8500 ?
    O1W H1WB . 0.8501 ?
    O2W H2WA . 0.8499 ?
    O2W H2WB . 0.8500 ?
    O3W H3WA . 0.8502 ?
    O3W H3WB . 0.8500 ?
    O4W H4WA . 0.8500 ?
    O4W H4WB . 0.8502 ?
loop_
    _geom_angle_atom_site_label_1
    _geom_angle_atom_site_label_2
    _geom_angle_atom_site_label_3
    _geom_angle_site_symmetry_1
    _geom_angle_site_symmetry_3
    _geom_angle
    _geom_angle_publ_flag
    N6 Zn1 N2 . . 167.04(16) ?
    N6 Zn1 N5 . . 74.23(16) ?
    N2 Zn1 N5 . . 97.52(16) ?
    N6 Zn1 N1 . . 95.16(16) ?
    N2 Zn1 N1 . . 74.32(16) ?
    N5 Zn1 N1 . . 88.34(15) ?
    N6 Zn1 S1 . . 110.45(11) ?
    N2 Zn1 S1 . . 79.34(12) ?
    N5 Zn1 S1 . . 91.99(11) ?
    N1 Zn1 S1 . . 153.47(13) ?
    N6 Zn1 S2 . . 78.96(12) ?
    N2 Zn1 S2 . . 108.58(11) ?
    N5 Zn1 S2 . . 153.14(12) ?
    N1 Zn1 S2 . . 92.62(11) ?
    S1 Zn1 S2 . . 98.79(5) ?
    N10 Zn2 N14 . . 169.14(15) ?
    N10 Zn2 N13 . . 97.54(15) ?
    N14 Zn2 N13 . . 73.92(16) ?
    N10 Zn2 N9 . . 73.97(15) ?
    N14 Zn2 N9 . . 99.09(15) ?
    N13 Zn2 N9 . . 90.90(15) ?
    N10 Zn2 S4 . . 109.51(11) ?
    N14 Zn2 S4 . . 78.71(11) ?
    N13 Zn2 S4 . . 152.61(12) ?
    N9 Zn2 S4 . . 92.42(11) ?
    N10 Zn2 S3 . . 78.04(11) ?
    N14 Zn2 S3 . . 108.77(11) ?
    N13 Zn2 S3 . . 93.90(11) ?
    N9 Zn2 S3 . . 151.99(12) ?
    S4 Zn2 S3 . . 95.80(5) ?
    C8 S1 Zn1 . . 97.99(18) ?
    C16 S2 Zn1 . . 97.7(2) ?
    C24 S3 Zn2 . . 98.53(19) ?
    C32 S4 Zn2 . . 99.06(19) ?
    N1 C1 C2 . . 122.7(6) ?
    N1 C1 H1A . . 118.6 ?
    C2 C1 H1A . . 118.6 ?
    C3 C2 C1 . . 119.0(6) ?
    C3 C2 H2A . . 120.5 ?
    C1 C2 H2A . . 120.5 ?
    C4 C3 C2 . . 118.5(5) ?
    C4 C3 H3A . . 120.7 ?
    C2 C3 H3A . . 120.7 ?
    C3 C4 C5 . . 119.4(6) ?
    C3 C4 H4A . . 120.3 ?
    C5 C4 H4A . . 120.3 ?
    N1 C5 C4 . . 121.7(5) ?
    N1 C5 C6 . . 116.2(5) ?
    C4 C5 C6 . . 122.1(5) ?
    N2 C6 C5 . . 117.2(5) ?
    N2 C6 H6A . . 121.4 ?
    C5 C6 H6A . . 121.4 ?
    N4 C8 N3 . . 115.3(5) ?
    N4 C8 S1 . . 122.1(4) ?
    N3 C8 S1 . . 122.6(4) ?
    N5 C9 C10 . . 121.5(5) ?
    N5 C9 H9A . . 119.3 ?
    C10 C9 H9A . . 119.3 ?
    C11 C10 C9 . . 119.1(5) ?
    C11 C10 H10A . . 120.5 ?
    C9 C10 H10A . . 120.5 ?
    C12 C11 C10 . . 119.3(5) ?
    C12 C11 H11A . . 120.4 ?
    C10 C11 H11A . . 120.4 ?
    C11 C12 C13 . . 118.5(5) ?
    C11 C12 H12A . . 120.7 ?
    C13 C12 H12A . . 120.7 ?
    N5 C13 C12 . . 123.0(5) ?
    N5 C13 C14 . . 115.3(4) ?
    C12 C13 C14 . . 121.7(5) ?
    N6 C14 C13 . . 117.2(5) ?
    N6 C14 H14A . . 121.4 ?
    C13 C14 H14A . . 121.4 ?
    N8 C16 N7 . . 115.1(5) ?
    N8 C16 S2 . . 121.5(4) ?
    N7 C16 S2 . . 123.3(4) ?
    N9 C17 C18 . . 123.4(5) ?
    N9 C17 H17A . . 118.3 ?
    C18 C17 H17A . . 118.3 ?
    C19 C18 C17 . . 118.2(5) ?
    C19 C18 H18A . . 120.9 ?
    C17 C18 H18A . . 120.9 ?
    C18 C19 C20 . . 119.8(5) ?
    C18 C19 H19A . . 120.1 ?
    C20 C19 H19A . . 120.1 ?
    C21 C20 C19 . . 118.3(5) ?
    C21 C20 H20A . . 120.9 ?
    C19 C20 H20A . . 120.9 ?
    N9 C21 C20 . . 122.1(5) ?
    N9 C21 C22 . . 115.9(4) ?
    C20 C21 C22 . . 121.9(5) ?
    N10 C22 C21 . . 116.6(5) ?
    N10 C22 H22A . . 121.7 ?
    C21 C22 H22A . . 121.7 ?
    N12 C24 N11 . . 116.2(5) ?
    N12 C24 S3 . . 121.4(4) ?
    N11 C24 S3 . . 122.4(4) ?
    N13 C25 C26 . . 123.0(5) ?
    N13 C25 H25A . . 118.5 ?
    C26 C25 H25A . . 118.5 ?
    C27 C26 C25 . . 119.1(5) ?
    C27 C26 H26A . . 120.5 ?
    C25 C26 H26A . . 120.5 ?
    C26 C27 C28 . . 118.9(5) ?
    C26 C27 H27A . . 120.6 ?
    C28 C27 H27A . . 120.6 ?
    C29 C28 C27 . . 118.6(5) ?
    C29 C28 H28A . . 120.7 ?
    C27 C28 H28A . . 120.7 ?
    N13 C29 C28 . . 122.7(5) ?
    N13 C29 C30 . . 115.1(4) ?
    C28 C29 C30 . . 122.1(5) ?
    N14 C30 C29 . . 116.6(5) ?
    N14 C30 H30A . . 121.7 ?
    C29 C30 H30A . . 121.7 ?
    N16 C32 N15 . . 116.1(5) ?
    N16 C32 S4 . . 121.2(4) ?
    N15 C32 S4 . . 122.7(4) ?
    C1 N1 C5 . . 118.7(5) ?
    C1 N1 Zn1 . . 127.7(4) ?
    C5 N1 Zn1 . . 113.5(3) ?
    C6 N2 N3 . . 121.0(4) ?
    C6 N2 Zn1 . . 118.6(4) ?
    N3 N2 Zn1 . . 120.4(3) ?
    C8 N3 N2 . . 119.7(4) ?
    C8 N3 H3B . . 120.2 ?
    N2 N3 H3B . . 120.2 ?
    C8 N4 H4B . . 120.0 ?
    C8 N4 H4C . . 120.0 ?
    H4B N4 H4C . . 120.0 ?
    C9 N5 C13 . . 118.6(4) ?
    C9 N5 Zn1 . . 126.8(3) ?
    C13 N5 Zn1 . . 114.6(3) ?
    C14 N6 N7 . . 120.2(5) ?
    C14 N6 Zn1 . . 118.6(4) ?
    N7 N6 Zn1 . . 121.1(3) ?
    C16 N7 N6 . . 118.8(4) ?
    C16 N7 H7A . . 120.6 ?
    N6 N7 H7A . . 120.6 ?
    C16 N8 H8A . . 120.0 ?
    C16 N8 H8B . . 120.0 ?
    H8A N8 H8B . . 120.0 ?
    C17 N9 C21 . . 118.1(4) ?
    C17 N9 Zn2 . . 127.2(3) ?
    C21 N9 Zn2 . . 114.7(3) ?
    C22 N10 N11 . . 120.9(4) ?
    C22 N10 Zn2 . . 117.9(4) ?
    N11 N10 Zn2 . . 121.1(3) ?
    C24 N11 N10 . . 118.5(4) ?
    C24 N11 H11B . . 120.7 ?
    N10 N11 H11B . . 120.7 ?
    C24 N12 H12B . . 120.0 ?
    C24 N12 H12C . . 120.0 ?
    H12B N12 H12C . . 120.0 ?
    C25 N13 C29 . . 117.7(4) ?
    C25 N13 Zn2 . . 126.7(3) ?
    C29 N13 Zn2 . . 115.6(3) ?
    C30 N14 N15 . . 120.2(4) ?
    C30 N14 Zn2 . . 118.6(4) ?
    N15 N14 Zn2 . . 121.1(3) ?
    N14 N15 C32 . . 118.4(4) ?
    N14 N15 H15A . . 120.8 ?
    C32 N15 H15A . . 120.8 ?
    C32 N16 H16A . . 120.0 ?
    C32 N16 H16B . . 120.0 ?
    H16A N16 H16B . . 120.0 ?
    O1 N17 O2 . . 120.8(5) ?
    O1 N17 O3 . . 120.7(5) ?
    O2 N17 O3 . . 118.5(6) ?
    O4 N18 O5 . . 120.5(4) ?
    O4 N18 O6 . . 120.0(5) ?
    O5 N18 O6 . . 119.5(5) ?
    O9 N19 O8 . . 120.5(5) ?
    O9 N19 O7 . . 120.2(6) ?
    O8 N19 O7 . . 119.3(5) ?
    O12 N20 O11 . . 121.5(5) ?
    O12 N20 O10 . . 120.1(5) ?
    O11 N20 O10 . . 118.4(5) ?
    H1WA O1W H1WB . . 112.2 ?
    H2WA O2W H2WB . . 127.8 ?
    H3WA O3W H3WB . . 100.8 ?
    H4WA O4W H4WB . . 108.9 ?
loop_
    _geom_hbond_atom_site_label_D
    _geom_hbond_atom_site_label_H
    _geom_hbond_atom_site_label_A
    _geom_hbond_site_symmetry_A
    _geom_hbond_distance_DH
    _geom_hbond_distance_HA
    _geom_hbond_distance_DA
    _geom_hbond_angle_DHA
    N3 H3B O7 . 0.86 2.19 2.966(6) 150.3
    N4 H4B O7 . 0.86 2.17 2.957(6) 152.6
    N4 H4C O3W . 0.86 2.03 2.840(5) 156.5
    N7 H7A O1 . 0.86 1.96 2.813(6) 171.9
    N8 H8A O2 . 0.86 2.08 2.906(6) 160.1
    N8 H8B O6 3_666 0.86 2.04 2.870(6) 163.1
    N11 H11B O10 . 0.86 1.87 2.710(5) 166.7
    N12 H12B O11 . 0.86 2.02 2.876(6) 173.0
    N12 H12C O8 4_566 0.86 2.27 3.114(6) 167.5
    N15 H15A O4W 4_576 0.86 1.87 2.733(5) 178.3
    N16 H16A O6 4_576 0.86 2.11 2.909(6) 154.5
    N16 H16B O4 2_646 0.86 2.02 2.873(5) 172.8
    O1W H1WA O4 4_575 0.85 2.32 3.042(5) 143.7
    O1W H1WB O3 . 0.85 2.39 3.041(6) 133.9
    O2W H2WA O5 2_646 0.85 2.33 2.927(6) 127.6
    O2W H2WB O3 . 0.85 2.47 3.141(6) 136.0
    O3W H3WA O10 2_545 0.85 2.22 2.800(5) 125.8
    O3W H3WB O9 2 0.85 2.24 2.978(6) 144.5
    O4W H4WA O2W . 0.85 2.09 2.746(6) 133.2
    O4W H4WB O6 . 0.85 2.55 2.958(5) 110.9
data_global
_journal_date_recd_electronic     2010-09-18
_journal_date_accepted     2010-09-27
_journal_name_full     'Acta Crystallographica, Section E'
_journal_year     2010
_journal_volume     66
_journal_issue     10
_journal_page_first     m1340
_journal_page_last     m1340
_journal_paper_category     QM
_journal_coeditor_code     BT5358
_publ_contact_author_name     'lin Cheng'
_publ_contact_author_address
;
Department of Chemistry and Chemical Engineering
Southeast University
Nanjing,211189
China
People's Republic of China
;
_publ_contact_author_email     'cep02chl@yahoo.com.cn'
_publ_contact_author_fax     86-25-83595068
_publ_contact_author_phone     86-25-83595068
_publ_section_title
;
Bis(pyridine-2-carbaldehyde thiosemicarbazone)zinc(II) dinitrate dihydrate
;
loop_
    _publ_author_name
    _publ_author_footnote
    _publ_author_address
    'Cheng, Lin' .
;
Department of Chemistry and Chemical Engineering
Southeast University
Nanjing 211189
People's Republic of China
;
    'Zhang, Li-Min' .
;
Department of Chemistry and Chemical Engineering
Southeast University
Nanjing 211189
People's Republic of China
;
    'Wang, Jian-Quan' .
;
Department of Chemistry and Chemical Engineering
Southeast University
Nanjing 211189
People's Republic of China
;
