# Supplementary material for: Bis(pyridine-2-carbaldehyde thio­semi­carbazone)zinc(II) dinitrate dihydrate
Source: Acta Crystallogr Sect E Struct Rep Online. 2010 Sep 30;66(Pt 10):m1340. doi: 10.1107/S1600536810038614 (PMC2983178; doi:10.1107/S1600536810038614)
Supplement: Supplementary file 2 [file e-66-m1340-Isup2.hkl]

# 
# h,k,l, Fc-squared, Fo-squared, sigma(Fo-squared) and status flag 
# 
data_I
_shelx_title ' 1 in P2(1)/c' 
_shelx_refln_list_code          4 
_shelx_F_calc_maximum      535.65 
_exptl_crystal_F_000      2400.00 
_reflns_d_resolution_high  0.8107 
 
loop_ 
 _symmetry_equiv_pos_as_xyz 
 'x, y, z' 
 '-x, y+1/2, -z+1/2' 
 '-x, -y, -z' 
 'x, -y-1/2, z-1/2' 
 
_cell_length_a    21.4623 
_cell_length_b    16.6324 
_cell_length_c    13.2764 
_cell_angle_alpha  90.000 
_cell_angle_beta  102.876 
_cell_angle_gamma  90.000 
 
_shelx_F_squared_multiplier     1.000 
 
loop_ 
 _refln_index_h 
 _refln_index_k 
 _refln_index_l 
 _refln_F_squared_calc 
 _refln_F_squared_meas 
 _refln_F_squared_sigma 
 _refln_observed_status 
   2   0   0    67668.62    69400.19    941.35 o 
   3   0   0     3279.13     3218.63    149.24 o 
   4   0   0   100033.87   107816.31   2093.60 o 
   5   0   0      618.36      524.79     79.26 o 
   6   0   0    22455.44    25713.88    453.35 o 
   7   0   0      396.94      393.78     84.30 o 
   8   0   0     7106.63     6216.85    246.01 o 
   9   0   0    13439.08    13739.06    383.19 o 
  10   0   0     9801.85    10446.92    349.87 o 
  11   0   0    11541.21    11425.60    594.82 o 
  12   0   0     4176.23     3834.39    247.28 o 
  13   0   0     4572.15     4443.10    274.11 o 
  14   0   0     1408.99     1435.58    193.28 o 
  15   0   0      496.18      258.20    110.84 o 
  16   0   0      462.62      443.78    192.21 o 
  17   0   0      298.35      456.90    196.47 o 
   1   1   0        0.41      -22.20     14.80 o 
   2   1   0     2607.95     2834.86    167.61 o 
   3   1   0      174.30      151.50     24.71 o 
   4   1   0     2674.81     2698.98     96.21 o 
   5   1   0      197.70       56.17     49.47 o 
   6   1   0      789.01      989.10     72.37 o 
   7   1   0      194.32      191.26     45.70 o 
   8   1   0     3196.82     3212.89    128.61 o 
   9   1   0     4693.22     4749.09    157.90 o 
  10   1   0    18486.40    18245.60    327.88 o 
  11   1   0    13074.84    12957.84    286.11 o 
  12   1   0     9914.28     9299.43    253.55 o 
  13   1   0    43080.07    45305.32    607.06 o 
  14   1   0    21608.70    22696.61    467.66 o 
  15   1   0    30073.68    32756.00    774.55 o 
  16   1   0     3907.53     4028.65    335.52 o 
  17   1   0     3182.73     3001.17    462.80 o 
  18   1   0        5.73       10.82    179.41 o 
   0   2   0   124686.38   151959.95   1911.57 o 
   1   2   0     9002.16     9931.50    306.51 o 
   2   2   0   103820.20   122927.62   1225.95 o 
   3   2   0       72.28      -54.44     36.30 o 
   4   2   0      163.97       72.56     37.60 o 
   5   2   0     2780.24     2671.69     88.44 o 
   6   2   0     7008.12     6395.08    170.38 o 
   7   2   0       62.53       53.96     36.22 o 
   8   2   0     3601.93     3447.55    127.97 o 
   9   2   0     7686.93     7408.74    188.74 o 
  10   2   0     5319.66     5376.91    169.88 o 
  11   2   0      675.96      577.65     79.03 o 
  12   2   0     7965.64     7192.47    215.26 o 
  13   2   0     1609.35     1458.18    122.54 o 
  14   2   0     4056.64     4204.08    255.05 o 
  15   2   0     1020.00      867.11    185.65 o 
  16   2   0      182.97      199.44    119.39 o 
  17   2   0       80.51      242.72    199.42 o 
  18   2   0      761.73      531.68    266.01 o 
  19   2   0     1338.33      799.00    327.67 o 
   1   3   0     1920.99     1908.42     84.91 o 
   2   3   0      423.60      318.96     44.34 o 
   3   3   0    12550.15    11765.71    341.38 o 
   4   3   0     1635.32     1422.57    159.44 o 
   5   3   0      435.70      336.69     61.11 o 
   6   3   0      228.76      273.19     58.47 o 
   7   3   0    10890.96    11295.97    195.10 o 
   8   3   0     4193.31     3674.78    122.84 o 
   9   3   0       31.90       47.29     55.83 o 
  10   3   0     2964.76     2411.81    132.89 o 
  11   3   0     6041.76     5863.22    183.55 o 
  12   3   0      920.55      853.80    100.08 o 
  13   3   0     3811.76     3466.96    210.57 o 
  14   3   0     6657.59     6622.18    402.84 o 
  15   3   0    34421.42    37254.06   1167.67 o 
  16   3   0     4622.14     5068.60    413.28 o 
  17   3   0    11806.53    12890.09    587.51 o 
  18   3   0      618.21      572.68    286.67 o 
  19   3   0     7734.86     8226.49    816.38 o 
  20   3   0      198.78       72.16    237.80 o 
   0   4   0      372.40      133.73     74.25 o 
   1   4   0     1484.09     1650.97     97.65 o 
   2   4   0     5557.54     5225.48    143.99 o 
   3   4   0     4347.93     4667.34    128.11 o 
   4   4   0      916.94      883.75    140.68 o 
   5   4   0    10758.91    10495.78    469.04 o 
   6   4   0   124806.71   139871.28   1721.16 o 
   7   4   0     5303.03     4889.19    186.53 o 
   8   4   0      186.20      114.83     69.59 o 
   9   4   0     1890.20     1599.94    126.61 o 
  10   4   0    14926.93    14892.95    256.28 o 
  11   4   0      255.59      191.49     49.75 o 
  12   4   0     1826.33     1843.52    148.34 o 
  13   4   0      701.69      611.74    157.92 o 
  14   4   0      182.92      127.41    121.28 o 
  15   4   0     2924.00     3354.65    364.45 o 
  16   4   0     1163.26     1199.10    236.91 o 
  17   4   0      193.19       81.68    133.70 o 
  18   4   0       34.14      256.17    222.71 o 
  19   4   0      248.06      812.45    334.23 o 
  20   4   0      406.51      270.60    256.49 o 
  21   4   0      240.46      309.96    320.78 o 
  22   4   0     3166.49     3190.75    641.56 o 
   1   5   0       64.50       -8.13     45.17 o 
   2   5   0      275.57      282.51     58.17 o 
   3   5   0     3304.40     3480.55    132.97 o 
   4   5   0       31.63      -10.63     48.86 o 
   5   5   0     6977.23     7074.67    239.69 o 
   6   5   0    19234.88    18192.93   1403.99 o 
   7   5   0    15728.33    16993.68    831.80 o 
   8   5   0    10866.25    10545.11    453.84 o 
   9   5   0      971.80     1037.73    181.95 o 
  10   5   0    16373.25    15402.83    363.69 o 
  11   5   0      854.47      641.74    130.53 o 
  12   5   0       72.07      118.27    109.44 o 
  13   5   0      746.75      759.17    242.88 o 
  14   5   0     4682.22     5073.66    427.70 o 
  15   5   0     9018.16     8452.14    734.22 o 
  16   5   0     1219.79     1110.02    331.28 o 
  17   5   0    17874.87    18363.01    881.82 o 
  18   5   0      776.40      854.98    330.29 o 
  19   5   0    21117.69    22952.23   1316.25 o 
  20   5   0      437.29      106.27    258.79 o 
  21   5   0     3157.61     3349.83    654.03 o 
  22   5   0      367.30      246.65    331.93 o 
   0   6   0      456.24      293.06     93.44 o 
   1   6   0      536.69      291.91     83.84 o 
   2   6   0     6348.40     5733.29    229.83 o 
   3   6   0     7963.70     8242.85    259.39 o 
   4   6   0    41024.95    46154.64    531.22 o 
   5   6   0     6737.93     7085.75    182.13 o 
   6   6   0    43136.09    46339.56    702.21 o 
   7   6   0    20715.43    20368.89    664.02 o 
   8   6   0    29842.11    33467.60    864.94 o 
   9   6   0     3564.26     3533.45    334.63 o 
  10   6   0     1693.45     1581.26    347.02 o 
  11   6   0     3108.00     3290.59    348.79 o 
  12   6   0      595.49      500.98    156.20 o 
  13   6   0     1198.51     1115.01    225.84 o 
  14   6   0      396.41      169.39    321.76 o 
  15   6   0      829.96      778.02    210.81 o 
  16   6   0        5.29       97.03    146.36 o 
  17   6   0      352.02      113.23    167.36 o 
  18   6   0      287.86      293.65    200.31 o 
  19   6   0      295.31      312.20    209.21 o 
  20   6   0      216.49      -84.30    214.51 o 
  21   6   0     1496.42     1206.37    422.79 o 
  22   6   0     1266.69     1141.76    420.16 o 
  23   6   0       29.96     -245.67    257.15 o 
   1   7   0     1957.71     2007.03    153.67 o 
   2   7   0      208.80      137.30     55.74 o 
   3   7   0     1984.98     2257.62    145.09 o 
   4   7   0     5097.62     5182.14    227.01 o 
   5   7   0      209.16      101.58     45.48 o 
   6   7   0    15823.94    17482.72    447.21 o 
   7   7   0    10237.57    10402.15    343.12 o 
   8   7   0    13059.83    12083.12    369.59 o 
   9   7   0     4843.20     4540.64    244.33 o 
  10   7   0    18912.99    20016.15    476.48 o 
  11   7   0     2643.89     2396.83    321.81 o 
  12   7   0     3297.86     2914.20    357.14 o 
  13   7   0     1308.59      885.13    217.52 o 
  14   7   0       14.21      -15.64    188.11 o 
  15   7   0     2746.83     3019.99    398.02 o 
  16   7   0     1894.91     2181.34    344.84 o 
  17   7   0    13556.17    15061.86    744.84 o 
  18   7   0      599.10      723.70    242.98 o 
  19   7   0     7533.05     8364.06    645.55 o 
  20   7   0     1001.96      807.86    372.93 o 
  21   7   0    10716.58    11867.91   1153.89 o 
  22   7   0       75.04      298.81    274.86 o 
  23   7   0     1401.40     1342.82    486.09 o 
  24   7   0      480.44     1073.21    478.55 o 
   0   8   0    58904.26    62803.37   1074.76 o 
   1   8   0     1100.66      944.22    110.61 o 
   2   8   0     1421.48     1355.90    128.54 o 
   3   8   0     2815.90     2626.72    165.48 o 
   4   8   0    39057.99    39934.67    796.53 o 
   5   8   0     2037.21     2087.98    132.49 o 
   6   8   0    19677.25    20391.83    354.51 o 
   7   8   0      524.00      432.45    102.44 o 
   8   8   0     5414.73     5147.37    283.52 o 
   9   8   0     2130.50     1904.55    195.64 o 
  10   8   0     5820.56     5227.29    450.99 o 
  11   8   0     6801.16     6417.00    619.91 o 
  12   8   0      110.74      119.10    189.75 o 
  13   8   0     4298.42     4737.85    471.09 o 
  14   8   0     1025.74      681.07    208.37 o 
  15   8   0      676.20      656.85    219.62 o 
  16   8   0        0.10     -163.63    409.34 o 
  17   8   0        1.40      -91.53    151.81 o 
  18   8   0       83.43       86.08    169.80 o 
  19   8   0      445.69      325.78    222.60 o 
  20   8   0        0.06     -229.44    153.49 o 
  21   8   0      359.52      677.31    370.31 o 
  22   8   0        1.94       68.55    331.60 o 
  23   8   0      446.67      582.85    385.40 o 
   1   9   0    15029.44    15821.62    403.13 o 
   2   9   0      385.44      333.35     79.70 o 
   3   9   0      133.23      173.85     66.60 o 
   4   9   0    12273.69    12664.40    324.59 o 
   5   9   0     9149.19     9456.45    274.01 o 
   6   9   0     1575.87     1544.30    123.77 o 
   7   9   0     2453.25     2147.09    249.79 o 
   8   9   0     1637.79     1735.85    200.17 o 
   9   9   0     8974.27     8125.78    364.75 o 
  10   9   0     6807.93     7214.42    528.06 o 
  11   9   0     1395.97      722.06    350.96 o 
  12   9   0     3472.27     3464.70    415.94 o 
  13   9   0     4586.63     5308.96    515.27 o 
  14   9   0     8767.27     8758.34    629.61 o 
  15   9   0     2016.45     1752.21    320.11 o 
  16   9   0      443.56      472.40    204.72 o 
  17   9   0     2335.17     2528.68    432.63 o 
  18   9   0      550.90      840.23    262.36 o 
  19   9   0     2573.96     2517.08    423.61 o 
  20   9   0      222.31      198.66    316.68 o 
  21   9   0     2966.94     3482.34    733.40 o 
  22   9   0      117.04      418.85    331.93 o 
  23   9   0     3762.75     3625.02    718.64 o 
   0  10   0    46009.48    48264.62   1015.91 o 
   1  10   0     1975.04     1876.16    168.56 o 
   2  10   0    51312.62    55403.14    779.79 o 
   3  10   0      613.03      568.16     96.83 o 
   4  10   0    11889.66    12590.60    367.46 o 
   5  10   0        5.55       13.23     52.01 o 
   6  10   0    11037.37    11212.67    422.95 o 
   7  10   0      334.07      284.17    106.16 o 
   8  10   0     5670.97     5706.42    370.68 o 
   9  10   0     7045.10     6632.01    523.85 o 
  10  10   0      727.72      502.98    178.89 o 
  11  10   0     2535.21     2391.79    407.04 o 
  12  10   0        2.71      118.51    148.62 o 
  13  10   0     6104.24     6674.52    588.52 o 
  14  10   0     1495.16     1965.85    517.58 o 
  15  10   0       56.88       99.94    169.86 o 
  16  10   0       11.45     -182.74    147.89 o 
  17  10   0       34.63      229.73    189.26 o 
  18  10   0       55.96      263.88    187.82 o 
  19  10   0      514.95      225.07    232.22 o 
  20  10   0      395.12      355.74    234.37 o 
  21  10   0      574.69      507.23    270.08 o 
  22  10   0        0.19      -95.12    274.21 o 
   1  11   0     5776.21     5911.58    271.81 o 
   2  11   0      198.99       64.47     69.61 o 
   3  11   0     2456.23     2542.37    255.74 o 
   4  11   0    10803.87    10524.49    569.83 o 
   5  11   0     1258.02     1031.07    172.31 o 
   6  11   0      109.16      183.33     95.92 o 
   7  11   0     3593.20     3732.17    358.23 o 
   8  11   0     3529.41     2670.15    278.30 o 
   9  11   0     1155.37      740.51    215.50 o 
  10  11   0      102.50       83.21    134.76 o 
  11  11   0     5683.35     5276.79    730.28 o 
  12  11   0     3390.71     3502.81    444.85 o 
  13  11   0     2474.21     2517.26    977.43 o 
  14  11   0     1469.61      971.54    265.16 o 
  15  11   0     5803.71     6526.23    634.28 o 
  16  11   0     1804.14     1491.50    343.25 o 
  17  11   0      667.00      729.32    278.58 o 
  18  11   0       13.86       82.29    349.32 o 
  19  11   0       57.95      122.45    195.44 o 
  20  11   0      896.37      856.46    299.42 o 
  21  11   0      917.79     1663.33    378.57 o 
   0  12   0    24420.37    25088.98    799.56 o 
   1  12   0      170.66      146.84     97.15 o 
   2  12   0    12985.48    13152.20    398.61 o 
   3  12   0      518.55      438.25    104.48 o 
   4  12   0     2137.09     2214.94    275.00 o 
   5  12   0      131.54       95.77     97.93 o 
   6  12   0     2753.00     2657.76    277.45 o 
   7  12   0      337.30      362.90    181.18 o 
   8  12   0      156.90      -27.09    113.34 o 
   9  12   0     2802.96     2468.77    364.28 o 
  10  12   0    10026.10     9145.61    660.18 o 
  11  12   0     5169.42     5073.98    539.68 o 
  12  12   0      684.50      558.99    217.07 o 
  13  12   0     2404.70     2493.40    403.88 o 
  14  12   0       68.41       12.68    177.88 o 
  15  12   0      539.72      772.17    377.36 o 
  16  12   0       27.41       17.42    170.82 o 
  17  12   0        0.45      -75.51    172.20 o 
  18  12   0       96.67      390.69    235.83 o 
  19  12   0      379.46      346.25    285.36 o 
  20  12   0        0.99      -53.65    205.91 o 
   1  13   0      302.30      341.98    118.51 o 
   2  13   0       53.16      104.75     81.84 o 
   3  13   0      332.64      423.54    131.40 o 
   4  13   0     3426.87     3792.92    362.74 o 
   5  13   0       27.49       22.01     96.72 o 
   6  13   0      395.87      383.51    137.00 o 
   7  13   0      346.59      206.53    121.39 o 
   8  13   0       23.74      116.72    123.50 o 
   9  13   0      805.57      808.70    219.54 o 
  10  13   0      488.52      388.12    184.95 o 
  11  13   0      106.39      197.66    191.39 o 
  12  13   0      314.10      171.04    172.87 o 
  13  13   0     8851.00     9607.77    956.60 o 
  14  13   0     1257.54     1554.83    308.58 o 
  15  13   0     1169.33     1358.80    322.83 o 
  16  13   0        8.48      127.79    230.25 o 
  17  13   0      554.59      650.15    536.93 o 
  18  13   0       46.49     -108.94    286.51 o 
  19  13   0       64.31      301.24    401.63 o 
   0  14   0    12847.28    13139.83    622.40 o 
   1  14   0       93.89      240.64     98.16 o 
   2  14   0     5666.30     5964.97    572.71 o 
   3  14   0     1092.23     1160.52    202.76 o 
   4  14   0     2140.89     2060.07    268.82 o 
   5  14   0        8.01       77.82    113.55 o 
   6  14   0      570.16      511.27    156.59 o 
   7  14   0     2123.18     1716.51    330.21 o 
   8  14   0     2771.80     2727.16    404.25 o 
   9  14   0      527.72      770.73    230.08 o 
  10  14   0     1722.54     1576.56    828.68 o 
  11  14   0     3299.50     2412.73    462.64 o 
  12  14   0      707.11      427.56    191.41 o 
  13  14   0      853.78     1014.13    284.71 o 
  14  14   0      142.80       28.42    177.30 o 
  15  14   0      540.48      436.25    218.74 o 
  16  14   0        5.04      244.71    188.17 o 
  17  14   0      227.85        1.30    283.72 o 
  18  14   0     2376.72     2737.54    686.83 o 
   1  15   0     2867.21     2914.50    311.58 o 
   2  15   0       53.76      175.15    121.40 o 
   3  15   0       42.17       16.78    113.22 o 
   4  15   0     1381.45      553.20    239.78 o 
   5  15   0      207.83      154.17    124.64 o 
   6  15   0     3186.60     3101.00    410.25 o 
   7  15   0       83.05       84.25    139.10 o 
   8  15   0       72.67      -31.29    141.10 o 
   9  15   0       95.38       39.88    272.73 o 
  10  15   0     1580.55     1616.04    326.98 o 
  11  15   0     1273.11      807.26    254.73 o 
  12  15   0       98.48      -35.71    179.43 o 
  13  15   0      669.67      621.71    256.44 o 
  14  15   0      782.17      570.06    251.90 o 
  15  15   0     1260.88      909.91    291.57 o 
  16  15   0      163.64      467.93    251.93 o 
  17  15   0     1672.07     1490.83    356.26 o 
   0  16   0       42.67      493.31    284.37 o 
   1  16   0      417.38      247.23    211.11 o 
   2  16   0     2446.13     2500.31    303.20 o 
   3  16   0      296.76      136.73    250.18 o 
   4  16   0     3068.72     2672.76    311.65 o 
   5  16   0     3035.26     2790.71    326.93 o 
   6  16   0     5240.96     5428.08    605.65 o 
   7  16   0     3732.76     4815.98    748.98 o 
   8  16   0      168.68       96.35    183.75 o 
   9  16   0     3124.59     2987.47    445.91 o 
  10  16   0      402.62      358.37    195.60 o 
  11  16   0      763.29      884.93    265.69 o 
  12  16   0      160.39      543.11    300.45 o 
  13  16   0       18.23      239.57    210.25 o 
  14  16   0       37.27     -273.33    222.05 o 
  15  16   0        3.49       -6.40    214.77 o 
  16  16   0       84.06     -167.69    332.92 o 
   1  17   0      476.99      571.55    222.17 o 
   2  17   0       64.18      -48.88    174.91 o 
   3  17   0     2494.86     2174.68    295.63 o 
   4  17   0     5495.37     5605.25    458.27 o 
   5  17   0     1682.11     2067.01    374.75 o 
   6  17   0     3824.47     4268.94    539.01 o 
   7  17   0        5.41       41.93    224.35 o 
   8  17   0     3106.80     2852.94    597.12 o 
   9  17   0      137.85       48.75    374.24 o 
  10  17   0     1328.94     1095.07    326.03 o 
  11  17   0        5.71      175.39    199.77 o 
  12  17   0     1475.47     1499.32    438.37 o 
  13  17   0      402.90      245.66    240.87 o 
  14  17   0      731.74      821.61    552.02 o 
   0  18   0      318.37      402.78    289.29 o 
   1  18   0       26.27      134.55    198.12 o 
   2  18   0      704.02     1309.35    306.39 o 
   3  18   0     1963.95     2042.75    401.14 o 
   4  18   0     1176.03      847.82    461.82 o 
   5  18   0     2057.41     2186.20    773.42 o 
   6  18   0     2083.31     1681.58    598.92 o 
   7  18   0     2592.01     2117.67    387.71 o 
   8  18   0       36.78       56.90    388.68 o 
   9  18   0      428.54     -170.19    189.75 o 
  10  18   0       25.48      -18.51    291.92 o 
  11  18   0      255.39      -41.76    198.06 o 
  12  18   0        0.50     -152.18    196.52 o 
   1  19   0       67.97      223.48    192.05 o 
   2  19   0       14.48     -186.62    174.04 o 
   3  19   0      273.87      129.38    343.90 o 
   4  19   0      491.41      738.32    406.06 o 
   5  19   0      391.83      346.36    352.92 o 
   6  19   0      105.99      173.03    185.41 o 
   7  19   0       75.05      -60.82    169.58 o 
   8  19   0      525.29      296.95    218.83 o 
   9  19   0        1.64      159.82    211.40 o 
   0  20   0     3578.54     3722.11    777.02 o 
   1  20   0      897.77      770.05    291.59 o 
   2  20   0     1098.22      994.16    307.67 o 
   3  20   0     1034.12      544.47    397.86 o 
   4  20   0     1261.40      745.86    513.97 o 
   5  20   0      494.08      766.53    398.19 o 
 -19   1   1     1525.79     1689.18    390.97 o 
 -18   1   1      760.76      624.51    253.21 o 
 -17   1   1       88.24      148.58    177.77 o 
 -16   1   1        0.06       87.55    108.39 o 
 -15   1   1      576.12      417.92    103.66 o 
 -14   1   1       53.33      -17.99     63.90 o 
 -13   1   1      213.91      129.71     56.24 o 
 -12   1   1     1897.15     1620.22    119.72 o 
 -11   1   1     4918.04     4822.37    165.17 o 
 -10   1   1     1850.64     1880.66    112.19 o 
  -9   1   1       37.90       13.93     35.57 o 
  -8   1   1    10617.73    10493.33    204.83 o 
  -7   1   1     1449.93     1219.45     76.88 o 
  -6   1   1      112.08       22.83     33.54 o 
  -5   1   1       84.05       35.49     42.56 o 
  -4   1   1      417.67      442.78     57.60 o 
  -3   1   1      669.71      439.92     47.71 o 
  -2   1   1        0.62       -3.96     14.02 o 
  -1   1   1      536.69      548.08     82.00 o 
   0   1   1        5.94      -19.92     13.42 o 
   1   1   1      306.97      231.54     29.47 o 
   2   1   1       67.30       21.37     21.76 o 
   3   1   1    10607.99    12080.11    228.66 o 
   4   1   1       12.32       12.08     28.77 o 
   5   1   1     6516.96     6477.51    160.72 o 
   6   1   1       44.33       14.80     36.55 o 
   7   1   1      502.34      620.19     73.80 o 
   8   1   1     1642.90     1638.14    144.58 o 
   9   1   1     1535.45     1794.72    124.15 o 
  10   1   1      421.75      467.30     77.05 o 
  11   1   1     2096.67     2327.91    151.16 o 
  12   1   1     1070.26     1411.28    129.63 o 
  13   1   1      856.25      904.42    163.84 o 
  14   1   1       24.60       -4.54     59.89 o 
  15   1   1      299.96      169.11    117.93 o 
  16   1   1      320.97      322.11    118.52 o 
  17   1   1      490.93      502.16    240.42 o 
  18   1   1     4163.21     4824.83    606.79 o 
 -20   2   1     1386.81     1566.51    425.41 o 
 -19   2   1      164.07      161.37    228.29 o 
 -18   2   1       57.04      116.11    197.78 o 
 -17   2   1     2462.87     1528.79    374.90 o 
 -16   2   1      352.61      379.70    135.00 o 
 -15   2   1      203.35      263.38     94.48 o 
 -14   2   1     1063.78     1016.37    149.19 o 
 -13   2   1      515.69      639.22    124.70 o 
 -12   2   1     2389.71     2518.45    139.75 o 
 -11   2   1     2809.84     2716.24    125.21 o 
 -10   2   1     1265.10     1363.01     89.93 o 
  -9   2   1     4545.22     4418.90    128.57 o 
  -8   2   1        6.90      -19.98     28.27 o 
  -7   2   1      112.25      146.87     52.26 o 
  -6   2   1      160.18      212.09     64.60 o 
  -5   2   1    18045.47    18933.27    304.45 o 
  -4   2   1     3919.57     3647.76    181.74 o 
  -3   2   1        0.91      -29.65     19.77 o 
  -2   2   1    10214.08    10776.26    196.64 o 
  -1   2   1       46.29        7.15     48.85 o 
   0   2   1     3901.70     4486.23    123.26 o 
   1   2   1     2360.30     2306.81     99.80 o 
   2   2   1     1610.41     1382.55     82.75 o 
   3   2   1     1109.65     1059.44     90.46 o 
   4   2   1    15010.99    15026.65    227.58 o 
   5   2   1        0.16       14.40     32.45 o 
   6   2   1    20049.20    19873.03    301.93 o 
   7   2   1      519.97      455.81     67.46 o 
   8   2   1    31118.92    32384.36    437.77 o 
   9   2   1     1730.35     1935.97    125.44 o 
  10   2   1     2779.26     2801.60    153.81 o 
  11   2   1      126.64      162.72     57.00 o 
  12   2   1     5246.56     4979.65    221.85 o 
  13   2   1      152.75      176.76     84.51 o 
  14   2   1     4122.16     4047.94    210.71 o 
  15   2   1     7456.48     8222.65   1394.64 o 
  16   2   1       55.42      131.12    248.46 o 
  17   2   1      388.70      245.34    225.01 o 
  18   2   1     6336.79     7211.34    738.32 o 
  19   2   1      715.78      696.34    307.33 o 
 -21   3   1     4055.44     3703.08    613.03 o 
 -20   3   1      376.98      508.72    310.94 o 
 -19   3   1     2661.35     2961.48    563.83 o 
 -18   3   1     1003.28     1017.77    343.41 o 
 -17   3   1     2220.61     2703.02    492.98 o 
 -16   3   1        4.58     -119.97    147.11 o 
 -15   3   1      820.12      924.98    193.79 o 
 -14   3   1     1875.54     1652.27    258.46 o 
 -13   3   1     1231.00      977.94    124.94 o 
 -12   3   1     6123.98     5963.39    169.57 o 
 -11   3   1     5947.26     5878.59    229.64 o 
 -10   3   1    17594.40    18509.33    410.62 o 
  -9   3   1     1906.85     1608.44    125.46 o 
  -8   3   1     5053.12     5306.19    181.89 o 
  -7   3   1     4825.69     4900.61    171.40 o 
  -6   3   1     3452.54     3496.27    213.49 o 
  -5   3   1       77.68       64.02     26.78 o 
  -4   3   1    96585.70   108311.78    782.74 o 
  -3   3   1     7061.61     7336.10    163.18 o 
  -2   3   1     9471.65    10707.04    187.94 o 
  -1   3   1     3370.78     3540.41    111.59 o 
   0   3   1      953.94      764.60     80.57 o 
   1   3   1      310.23      349.09     60.02 o 
   2   3   1     8321.11     9135.29    221.51 o 
   3   3   1     4050.40     4260.50    116.83 o 
   4   3   1     8395.58     7913.26    160.47 o 
   5   3   1    17604.23    18430.78    325.53 o 
   6   3   1    10669.17    10971.95    212.19 o 
   7   3   1     1834.79     1770.62    107.87 o 
   8   3   1      121.40      121.41     42.56 o 
   9   3   1       94.73      107.12     72.58 o 
  10   3   1     2631.90     3158.04    200.92 o 
  11   3   1     1025.94      900.26     97.56 o 
  12   3   1     1021.06      984.25    104.96 o 
  13   3   1      517.44      527.84     89.17 o 
  14   3   1     2949.42     2761.00    314.77 o 
  15   3   1      457.38      704.78    181.00 o 
  16   3   1      205.71      257.91    146.22 o 
  17   3   1     2455.29     2285.79    305.26 o 
  18   3   1     1588.52     1221.79    359.48 o 
  19   3   1        0.63      434.92    261.41 o 
  20   3   1      767.76      735.37    324.06 o 
 -22   4   1      270.72      425.08    365.72 o 
 -21   4   1        4.70      201.39    261.09 o 
 -20   4   1      936.06     1072.55    358.50 o 
 -19   4   1      223.98       90.86    231.89 o 
 -18   4   1     3498.65     3839.53    631.07 o 
 -17   4   1        0.68     -136.40    134.81 o 
 -16   4   1        1.61     -119.08    103.09 o 
 -15   4   1      156.27      281.71    143.01 o 
 -14   4   1      500.77      339.64    142.02 o 
 -13   4   1     4975.45     5004.49    378.99 o 
 -12   4   1     1300.05     1324.09    127.46 o 
 -11   4   1      420.45      402.34     87.18 o 
 -10   4   1     1976.79     1650.31    237.23 o 
  -9   4   1      977.03     1009.60     89.02 o 
  -8   4   1      458.67      483.97     68.61 o 
  -7   4   1     3426.78     3391.34    205.83 o 
  -6   4   1     7737.43     8180.16    158.79 o 
  -5   4   1    66323.23    72816.74    616.03 o 
  -4   4   1    30198.43    32691.73    372.02 o 
  -3   4   1     4932.70     5201.11    144.83 o 
  -2   4   1     6389.99     7136.28    269.66 o 
  -1   4   1       44.08      -23.10     33.20 o 
   0   4   1    15217.24    15457.38    267.00 o 
   1   4   1      110.65      186.82     55.08 o 
   2   4   1       42.39       50.96     48.35 o 
   3   4   1     4333.33     4133.44    127.84 o 
   4   4   1    24234.74    24539.96    329.36 o 
   5   4   1      482.54      488.19     85.08 o 
   6   4   1        4.67       31.56     46.38 o 
   7   4   1      567.14      603.01     92.26 o 
   8   4   1        1.36        9.41     33.96 o 
   9   4   1     1933.17     1993.83    110.54 o 
  10   4   1     7871.44     7683.05    320.18 o 
  11   4   1      392.31      415.08    101.03 o 
  12   4   1     1085.87      962.26    133.95 o 
  13   4   1       46.63        0.18    102.64 o 
  14   4   1        2.16      -17.60    133.66 o 
  15   4   1      371.07      338.48    141.43 o 
  16   4   1     2184.08     2485.97    405.57 o 
  17   4   1      609.47      721.90    212.97 o 
  18   4   1     1635.18     1634.56    290.03 o 
  19   4   1      652.50      542.83    305.04 o 
  20   4   1      815.68     1282.47    416.56 o 
  21   4   1       20.43      -79.38    241.73 o 
 -23   5   1       47.88       36.74    279.13 o 
 -22   5   1      646.16      618.27    371.29 o 
 -21   5   1        6.23       57.73    285.69 o 
 -20   5   1      592.25      856.40    366.37 o 
 -19   5   1     1077.20     1398.91    435.58 o 
 -18   5   1      250.38      -87.34    134.69 o 
 -17   5   1      672.71      678.26    203.24 o 
 -16   5   1       13.18      125.07    132.36 o 
 -15   5   1      779.82      609.82    174.97 o 
 -14   5   1     1068.73      839.84    205.66 o 
 -13   5   1      643.98      677.95    175.27 o 
 -12   5   1       33.95        0.48    106.27 o 
 -11   5   1     4528.53     4201.07    359.91 o 
 -10   5   1    28957.60    30311.71    821.25 o 
  -9   5   1     3679.18     3428.17    157.16 o 
  -8   5   1     8665.17     8828.60    245.09 o 
  -7   5   1       10.17       10.03     43.80 o 
  -6   5   1     1763.62     1531.80    127.53 o 
  -5   5   1      957.75      889.92     73.99 o 
  -4   5   1      280.09      160.00     47.35 o 
  -3   5   1      133.59       74.79     61.45 o 
  -2   5   1    15790.14    15972.96    292.44 o 
  -1   5   1     2973.89     2898.18    141.43 o 
   0   5   1     5488.97     5388.83    218.06 o 
   1   5   1      122.03      102.83     47.61 o 
   2   5   1       17.47        2.88     41.32 o 
   3   5   1     3906.11     3985.16    165.79 o 
   4   5   1     1076.14     1226.02    114.41 o 
   5   5   1    25189.24    26978.54    687.23 o 
   6   5   1        4.06      -11.26     48.89 o 
   7   5   1     1909.01     2056.74    241.79 o 
   8   5   1     1140.33     1391.32    158.55 o 
   9   5   1     1114.08      896.53    117.04 o 
  10   5   1        6.55      -44.36     85.29 o 
  11   5   1      100.17       35.31     59.58 o 
  12   5   1       81.99      116.75     66.88 o 
  13   5   1       83.93      -74.20    102.65 o 
  14   5   1       30.29       40.31    113.00 o 
  15   5   1     2768.42     3060.68    374.97 o 
  16   5   1       26.56      -58.96    129.77 o 
  17   5   1      436.33      385.50    170.96 o 
  18   5   1      412.17      233.88    189.45 o 
  19   5   1     1816.98     1461.23    436.24 o 
  20   5   1       97.59     -354.24    239.11 o 
  21   5   1      218.69      332.92    328.32 o 
  22   5   1      406.97      551.36    369.65 o 
 -24   6   1      321.44      -18.70    289.29 o 
 -23   6   1       28.88      269.94    314.88 o 
 -22   6   1      174.47      250.26    294.21 o 
 -21   6   1      972.08     1025.97    423.12 o 
 -20   6   1     1435.97     1653.76    471.33 o 
 -19   6   1       15.15       42.97    253.87 o 
 -18   6   1      684.48      521.47    219.98 o 
 -17   6   1      447.23      248.59    191.22 o 
 -16   6   1       47.94       68.33    132.51 o 
 -15   6   1        8.44      -10.83    192.86 o 
 -14   6   1     2286.77     2300.85    480.68 o 
 -13   6   1     1540.69     1440.96    250.91 o 
 -12   6   1      446.82      524.93    171.17 o 
 -11   6   1     1307.56     1184.13    324.88 o 
 -10   6   1     4763.03     4442.78    197.73 o 
  -9   6   1     3299.81     3175.46    300.45 o 
  -8   6   1      262.80      357.46     79.49 o 
  -7   6   1     3717.98     3166.88    334.89 o 
  -6   6   1     1447.82     1698.22     97.59 o 
  -5   6   1     5981.58     7019.12    202.48 o 
  -4   6   1      606.57      403.68     78.56 o 
  -3   6   1     3527.65     4179.72    167.47 o 
  -2   6   1        7.95      -11.86     41.52 o 
  -1   6   1      846.54      891.79     97.83 o 
   0   6   1     1511.16     1440.51    140.13 o 
   1   6   1     2869.25     2743.42    150.84 o 
   2   6   1     2850.19     2773.17    143.07 o 
   3   6   1     1814.01     1680.99    133.94 o 
   4   6   1     4328.48     5029.31    188.92 o 
   5   6   1    10775.59    11546.53    259.03 o 
   6   6   1      857.19      464.59    134.97 o 
   7   6   1     3031.68     3111.10    312.76 o 
   8   6   1     6061.66     6324.75    423.95 o 
   9   6   1     3342.66     2926.35    208.86 o 
  10   6   1     8400.85     8609.00    314.68 o 
  11   6   1     6690.20     6241.88    289.23 o 
  12   6   1     1476.64     1470.81    471.66 o 
  13   6   1      189.65      350.42    154.26 o 
  14   6   1        3.28     -103.73    113.90 o 
  15   6   1      145.58       79.84    148.32 o 
  16   6   1     2927.15     2463.74    496.10 o 
  17   6   1       19.71      142.93    229.11 o 
  18   6   1     1283.40     1317.68    657.31 o 
  19   6   1      165.81      478.83    206.84 o 
  20   6   1      608.34      582.85    350.30 o 
  21   6   1      767.43      880.67    417.87 o 
  22   6   1      254.40      636.31    340.79 o 
  23   6   1      803.79      529.06    338.49 o 
 -24   7   1     1121.70     1364.79    501.51 o 
 -23   7   1        0.74      203.36    293.89 o 
 -22   7   1       77.85      212.87    307.66 o 
 -21   7   1       11.82     -103.97    257.48 o 
 -20   7   1      152.07      404.09    322.75 o 
 -19   7   1      279.84      447.55    200.10 o 
 -18   7   1      727.26      710.92    235.75 o 
 -17   7   1      388.60      784.81    233.78 o 
 -16   7   1      214.45      281.98    168.12 o 
 -15   7   1     1748.33     1503.23    282.27 o 
 -14   7   1     3315.68     3927.28    426.55 o 
 -13   7   1       69.21      238.66    164.00 o 
 -12   7   1      486.89      408.04    169.67 o 
 -11   7   1      580.39      553.41    180.30 o 
 -10   7   1       85.37       26.93     86.95 o 
  -9   7   1     1783.44     1567.10    152.71 o 
  -8   7   1    10322.02    10467.74    332.69 o 
  -7   7   1        2.16        9.13     59.34 o 
  -6   7   1     3809.92     3868.07    155.09 o 
  -5   7   1     1333.30     1320.88    107.88 o 
  -4   7   1      507.27      457.59     72.17 o 
  -3   7   1      473.88      385.95     73.51 o 
  -2   7   1     1142.34     1239.51    129.01 o 
  -1   7   1      843.12      753.84     99.23 o 
   0   7   1     3832.18     3991.74    186.81 o 
   1   7   1    13180.42    13617.02    317.28 o 
   2   7   1      565.39      680.91     87.47 o 
   3   7   1      828.17      887.13    139.77 o 
   4   7   1     2662.00     2918.68    148.58 o 
   5   7   1     1933.65     1894.17    128.54 o 
   6   7   1     1162.69      963.70    188.09 o 
   7   7   1       82.63       27.96     87.22 o 
   8   7   1      561.92      343.92    142.51 o 
   9   7   1     1363.67     1151.35    220.56 o 
  10   7   1    13891.66    13992.61    899.04 o 
  11   7   1     4707.96     5143.08    450.59 o 
  12   7   1     3223.16     3175.89    388.13 o 
  13   7   1      102.90      195.77    143.96 o 
  14   7   1     3456.91     2823.41    379.31 o 
  15   7   1       48.32      220.07    157.05 o 
  16   7   1     2674.61     2069.56    370.80 o 
  17   7   1     1619.03     1369.76    390.97 o 
  18   7   1      130.73      135.65    180.62 o 
  19   7   1      479.70      377.44    206.23 o 
  20   7   1     1994.89     1928.29    522.83 o 
  21   7   1      373.28      595.64    335.21 o 
  22   7   1      233.03       21.65    310.61 o 
  23   7   1        2.91       92.17    268.30 o 
 -24   8   1        6.55     -100.04    262.07 o 
 -23   8   1       13.69      249.61    315.53 o 
 -22   8   1       49.28       66.58    296.51 o 
 -21   8   1     1129.50      932.82    465.76 o 
 -20   8   1      849.09      687.48    360.80 o 
 -19   8   1     1780.45     1455.68    406.72 o 
 -18   8   1      542.88      -53.35    172.00 o 
 -17   8   1      123.38      430.22    191.68 o 
 -16   8   1     1021.41      656.54    212.57 o 
 -15   8   1      167.57       32.01    157.88 o 
 -14   8   1     5970.80     5151.39    496.39 o 
 -13   8   1      487.50      821.17    213.66 o 
 -12   8   1     5955.37     5260.78    654.52 o 
 -11   8   1     4696.46     4853.18    452.09 o 
 -10   8   1      862.22      755.90    200.97 o 
  -9   8   1       30.54      124.71     72.19 o 
  -8   8   1     2795.41     2887.28    219.88 o 
  -7   8   1      789.74      804.90     83.30 o 
  -6   8   1       53.51       28.59     51.51 o 
  -5   8   1       39.30       13.68     60.88 o 
  -4   8   1     1049.94     1091.80    115.37 o 
  -3   8   1     4266.07     4150.25    216.45 o 
  -2   8   1      242.16      161.84     75.66 o 
  -1   8   1     1072.05     1007.60    113.94 o 
   0   8   1     1513.39     1278.59    131.37 o 
   1   8   1     4333.73     4773.25    209.89 o 
   2   8   1     2045.34     1984.49    152.52 o 
   3   8   1     2630.54     2683.04    167.96 o 
   4   8   1     5898.33     6244.96    233.68 o 
   5   8   1    21850.06    24179.56    417.15 o 
   6   8   1    10344.35    10261.68    289.40 o 
   7   8   1    14110.66    14202.22    503.68 o 
   8   8   1      312.62      260.35    116.64 o 
   9   8   1     2706.61     2684.27    352.50 o 
  10   8   1       28.15      155.94    129.06 o 
  11   8   1     4278.52     4384.02    448.62 o 
  12   8   1       52.64      178.51    144.80 o 
  13   8   1     5432.91     5569.59    729.96 o 
  14   8   1        2.74       69.84    146.13 o 
  15   8   1     2077.10     1683.85    317.86 o 
  16   8   1      995.16      636.29    226.59 o 
  17   8   1     2370.74     2477.29    396.91 o 
  18   8   1      342.62      509.37    270.76 o 
  19   8   1      718.96      815.79    256.34 o 
  20   8   1      411.19      452.01    278.80 o 
  21   8   1      198.30      435.91    332.59 o 
  22   8   1      993.31     1645.89    513.32 o 
  23   8   1       47.47      233.21    272.89 o 
 -23   9   1      608.66      -51.82    331.60 o 
 -22   9   1      827.22     1643.92    564.15 o 
 -21   9   1      219.98      431.64    344.40 o 
 -20   9   1     1326.96     1289.50    325.08 o 
 -19   9   1        8.85     -225.10    150.07 o 
 -18   9   1       10.70      174.15    181.12 o 
 -17   9   1     1763.41     1191.57    289.39 o 
 -16   9   1     1064.67      908.05    263.80 o 
 -15   9   1      176.22      216.46    154.38 o 
 -14   9   1      903.42      575.95    357.68 o 
 -13   9   1      520.85      528.90    198.62 o 
 -12   9   1     1554.53     1474.09    284.05 o 
 -11   9   1     2260.36     2553.22    352.18 o 
 -10   9   1       90.34      -96.38     89.15 o 
  -9   9   1       17.66      -77.98     62.55 o 
  -8   9   1       32.86      122.53     85.69 o 
  -7   9   1       18.36      125.08     78.37 o 
  -6   9   1    11652.12    11260.92    293.77 o 
  -5   9   1      334.00      396.12     78.48 o 
  -4   9   1      215.35      279.75     69.43 o 
  -3   9   1     8228.18     8778.78    282.08 o 
  -2   9   1     1230.09     1367.52    153.12 o 
  -1   9   1     1303.16     1230.77    133.46 o 
   0   9   1     1007.60     1187.10    134.07 o 
   1   9   1    15995.56    16253.37    392.34 o 
   2   9   1      264.61      264.48     69.98 o 
   3   9   1      512.86      495.31     93.07 o 
   4   9   1     9348.24     9835.08    290.93 o 
   5   9   1     3239.64     3514.53    182.00 o 
   6   9   1     6796.93     7755.47    346.37 o 
   7   9   1      185.24      126.85     82.16 o 
   8   9   1     6294.07     6521.50    340.90 o 
   9   9   1     1292.68     1207.51    167.05 o 
  10   9   1     1993.81     1932.69    314.73 o 
  11   9   1     2104.95     2355.81    348.35 o 
  12   9   1     8148.42     8048.38    874.11 o 
  13   9   1      132.25       83.06    183.68 o 
  14   9   1     2457.04     1927.16    518.73 o 
  15   9   1       13.99     -177.15    144.59 o 
  16   9   1      176.90      219.69    287.65 o 
  17   9   1      111.88       14.91    266.66 o 
  18   9   1      206.03      237.49    217.32 o 
  19   9   1     1614.87     1393.08    447.22 o 
  20   9   1      124.11      -15.05    181.51 o 
  21   9   1       61.99      154.16    287.00 o 
  22   9   1      119.95        3.94    299.13 o 
 -22  10   1        7.15      298.15    259.45 o 
 -21  10   1      263.08      332.59    328.00 o 
 -20  10   1      322.79       53.94    195.93 o 
 -19  10   1     1010.69     1095.18    300.93 o 
 -18  10   1        2.24      -21.65    179.96 o 
 -17  10   1      132.37      126.01    190.06 o 
 -16  10   1      780.80      709.64    456.74 o 
 -15  10   1     1165.90     1261.83    378.51 o 
 -14  10   1     7356.50     7751.48    623.38 o 
 -13  10   1      281.39       70.34    161.95 o 
 -12  10   1     3347.20     3060.09    406.04 o 
 -11  10   1     3069.33     2730.20    365.89 o 
 -10  10   1        1.51       21.82    114.80 o 
  -9  10   1     7869.34     8051.83    560.69 o 
  -8  10   1     1322.72     1233.12    179.40 o 
  -7  10   1      750.55      731.67    143.65 o 
  -6  10   1      177.94      236.78    123.38 o 
  -5  10   1     4985.70     4630.88    257.02 o 
  -4  10   1     2999.66     2983.98    200.30 o 
  -3  10   1       21.29      -40.23     60.54 o 
  -2  10   1     1632.19     1385.93    150.27 o 
  -1  10   1     9495.93    10947.18    336.35 o 
   0  10   1     3136.41     3132.51    226.53 o 
   1  10   1      578.57      550.66    167.35 o 
   2  10   1       20.46       -5.39     71.39 o 
   3  10   1     2171.42     2278.63    231.70 o 
   4  10   1     2584.38     2312.58    179.57 o 
   5  10   1     5820.17     5837.31    352.36 o 
   6  10   1     1477.81     1507.84    257.14 o 
   7  10   1     3406.33     2846.11    266.50 o 
   8  10   1     1212.68     1039.02    183.09 o 
   9  10   1     3201.44     3416.32    541.34 o 
  10  10   1     1824.76     1875.80    511.84 o 
  11  10   1      526.83      489.51    212.21 o 
  12  10   1      314.59      766.56    224.94 o 
  13  10   1      367.11       43.87    152.62 o 
  14  10   1        3.43     -181.48    142.53 o 
  15  10   1       84.27       24.33    159.15 o 
  16  10   1      265.83      391.62    205.48 o 
  17  10   1     1208.98      969.40    276.81 o 
  18  10   1      263.90      666.90    324.22 o 
  19  10   1      487.57      380.27    252.54 o 
  20  10   1      113.81     -318.77    502.98 o 
  21  10   1      451.78      516.69    261.03 o 
  22  10   1     1583.51     1395.63    524.47 o 
 -22  11   1      279.88       38.05    361.12 o 
 -21  11   1      157.49      -65.32    205.95 o 
 -20  11   1      956.93     1141.12    312.43 o 
 -19  11   1      129.69      189.63    213.47 o 
 -18  11   1     1430.78     1336.97    329.01 o 
 -17  11   1       95.97       30.33    173.60 o 
 -16  11   1      128.94      217.88    198.24 o 
 -15  11   1     1028.75      506.43    214.69 o 
 -14  11   1       52.43      -38.70    161.05 o 
 -13  11   1      131.98      302.75    167.06 o 
 -12  11   1      296.08      342.37    286.34 o 
 -11  11   1       26.08       28.28    115.54 o 
 -10  11   1       80.57       66.30    115.03 o 
  -9  11   1      226.17      319.68    149.19 o 
  -8  11   1      715.05      561.92    136.88 o 
  -7  11   1        9.57       93.05     91.40 o 
  -6  11   1      650.13      669.35    143.61 o 
  -5  11   1     3624.10     3178.67    281.07 o 
  -4  11   1      312.21      308.32     82.76 o 
  -3  11   1     1157.97     1171.64    141.79 o 
  -2  11   1     1009.53      795.85    120.40 o 
  -1  11   1     1164.72     1188.45    143.35 o 
   0  11   1      118.15       30.75     68.93 o 
   1  11   1     6251.03     6438.61    293.15 o 
   2  11   1      118.75      -40.89     75.48 o 
   3  11   1     2325.91     2612.20    206.17 o 
   4  11   1     1699.06     1685.79    197.65 o 
   5  11   1     1023.34      932.36    219.45 o 
   6  11   1     3078.70     2966.96    287.25 o 
   7  11   1     2189.67     2201.69    250.89 o 
   8  11   1     1133.30     1159.59    192.22 o 
   9  11   1     2877.04     2290.06    443.94 o 
  10  11   1     3697.73     2956.29    409.67 o 
  11  11   1     2103.60     2660.08    594.99 o 
  12  11   1     1731.56     1330.68    426.07 o 
  13  11   1       41.97       55.95    170.46 o 
  14  11   1      449.24      493.05    213.87 o 
  15  11   1      178.02       17.94    168.82 o 
  16  11   1     1391.97     1079.37    285.14 o 
  17  11   1      138.48      134.46    196.92 o 
  18  11   1      323.70      568.82    255.49 o 
  19  11   1      417.67      291.84    370.47 o 
  20  11   1     1286.76     1486.38    416.88 o 
  21  11   1      211.04      -23.88    222.74 o 
 -21  12   1       41.83     -190.13    206.35 o 
 -20  12   1      667.49      351.62    346.53 o 
 -19  12   1       88.80      523.90    226.06 o 
 -18  12   1     2747.55     3200.94    484.79 o 
 -17  12   1     1777.84     1876.12    406.55 o 
 -16  12   1      156.13      303.50    217.33 o 
 -15  12   1     1745.64     1754.35    359.02 o 
 -14  12   1       41.47      -98.65    138.45 o 
 -13  12   1     1261.48     1646.05    314.35 o 
 -12  12   1     1330.97     1694.20    316.42 o 
 -11  12   1      155.42      297.43    271.09 o 
 -10  12   1      320.08      295.23    163.83 o 
  -9  12   1     1010.56      953.63    232.82 o 
  -8  12   1       92.79       27.11    225.33 o 
  -7  12   1     6059.44     6886.73    405.64 o 
  -6  12   1     2392.09     2419.60    264.74 o 
  -5  12   1    21359.92    21417.47    632.48 o 
  -4  12   1       47.24      -17.02     85.56 o 
  -3  12   1     4312.86     3930.03    255.28 o 
  -2  12   1       21.43       12.98     69.99 o 
  -1  12   1     4009.36     4048.30    263.08 o 
   0  12   1      564.84      382.31    137.91 o 
   1  12   1      499.65      293.24    103.92 o 
   2  12   1      640.14      506.18    150.41 o 
   3  12   1     2722.80     2757.43    218.56 o 
   4  12   1      700.73      973.09    186.04 o 
   5  12   1      344.33      386.22    129.73 o 
   6  12   1     1481.31     1696.93    228.47 o 
   7  12   1       39.48       21.26    102.96 o 
   8  12   1      199.17      -41.46    105.48 o 
   9  12   1      954.64      520.22    448.86 o 
  10  12   1      465.66      677.15    516.76 o 
  11  12   1      897.29      911.87    584.49 o 
  12  12   1     2088.60     1670.23    351.12 o 
  13  12   1     1296.34     1947.22    669.44 o 
  14  12   1        9.54     -182.68    158.17 o 
  15  12   1     1285.90      727.41    511.51 o 
  16  12   1      762.79      654.28    259.47 o 
  17  12   1      374.16      161.06    204.06 o 
  18  12   1      347.02      204.09    494.29 o 
  19  12   1        0.23      -25.82    199.92 o 
  20  12   1     1227.15     1812.17    416.89 o 
 -20  13   1      265.34       49.62    532.83 o 
 -19  13   1        5.40      123.38    214.02 o 
 -18  13   1     1314.69     1228.89    352.07 o 
 -17  13   1     2476.36     2115.73    410.48 o 
 -16  13   1     2004.11     1903.40    487.40 o 
 -15  13   1        2.68      -62.29    158.27 o 
 -14  13   1     7722.68     9291.32    745.99 o 
 -13  13   1      192.26      178.18    296.02 o 
 -12  13   1      690.18      666.24    214.84 o 
 -11  13   1      962.18      832.95    241.44 o 
 -10  13   1    10669.07    10598.68    678.56 o 
  -9  13   1      652.27      616.83    202.50 o 
  -8  13   1       12.70     -160.88    107.25 o 
  -7  13   1      305.29      264.98    143.15 o 
  -6  13   1      118.50      -32.41    140.61 o 
  -5  13   1     2722.93     2521.83    277.91 o 
  -4  13   1     1656.77     1483.58    210.45 o 
  -3  13   1     3381.71     3803.85    330.54 o 
  -2  13   1     9453.23     9667.27    367.05 o 
  -1  13   1       17.61       47.46     75.76 o 
   0  13   1     7573.39     7916.86    381.25 o 
   1  13   1      606.72      608.05    123.88 o 
   2  13   1     1240.59     1140.64    153.33 o 
   3  13   1     1859.85     1849.61    242.85 o 
   4  13   1      791.36     1093.37    201.17 o 
   5  13   1     6811.10     7318.09    443.85 o 
   6  13   1     4779.28     5074.37    387.48 o 
   7  13   1     3229.51     2933.38    366.09 o 
   8  13   1     2659.97     3019.63    418.43 o 
   9  13   1     5468.35     4951.59    539.51 o 
  10  13   1     3542.62     2985.24    428.30 o 
  11  13   1      536.99      646.71    311.27 o 
  12  13   1      478.46      810.69    210.70 o 
  13  13   1     1405.24      837.42    394.09 o 
  14  13   1      155.36      316.94    186.81 o 
  15  13   1      224.82      -37.46    193.23 o 
  16  13   1      209.50      380.36    246.33 o 
  17  13   1      188.50      224.73    342.76 o 
  18  13   1        8.02       31.53    330.62 o 
  19  13   1      538.77      805.98    320.89 o 
 -19  14   1       36.09      199.01    217.13 o 
 -18  14   1     2026.94     2547.19    460.40 o 
 -17  14   1     1406.63     1151.15    321.62 o 
 -16  14   1       45.99     -123.00    191.93 o 
 -15  14   1     4749.19     5129.79    685.35 o 
 -14  14   1      117.79      217.77    191.32 o 
 -13  14   1     3490.86     3456.36    489.25 o 
 -12  14   1      531.99      757.20    248.97 o 
 -11  14   1       51.13      389.78    216.15 o 
 -10  14   1      370.42      406.35    246.98 o 
  -9  14   1       48.85     -153.61    134.47 o 
  -8  14   1      123.20      157.60    155.05 o 
  -7  14   1     1192.29     1308.37    279.03 o 
  -6  14   1        1.85      165.91    115.82 o 
  -5  14   1    12984.13    12696.14    863.77 o 
  -4  14   1        8.18      -72.33    109.36 o 
  -3  14   1     9573.02    10810.37    497.81 o 
  -2  14   1      131.27      -15.20    109.48 o 
  -1  14   1     7390.43     8130.99    362.89 o 
   0  14   1     1691.51     1913.56    210.05 o 
   1  14   1     5916.58     6182.91    415.01 o 
   2  14   1     1781.37     1675.16    239.84 o 
   3  14   1     1950.18     1620.74    241.51 o 
   4  14   1      799.13      698.52    158.98 o 
   5  14   1       12.26      102.64    112.75 o 
   6  14   1      596.74      426.67    155.60 o 
   7  14   1     1707.55     1372.37    281.28 o 
   8  14   1      762.48      669.35    216.47 o 
   9  14   1      153.64      220.29    174.77 o 
  10  14   1      375.63      298.89    169.74 o 
  11  14   1      197.76      104.10    167.19 o 
  12  14   1      464.14      477.20    309.63 o 
  13  14   1     2302.13     2254.06    394.30 o 
  14  14   1      776.53      678.04    263.66 o 
  15  14   1       91.73     -115.99    172.78 o 
  16  14   1      283.72      -70.74    208.61 o 
  17  14   1     1447.36     1277.36    367.72 o 
  18  14   1      253.08      338.45    253.26 o 
 -17  15   1      525.48      908.50    304.74 o 
 -16  15   1     2617.18     2074.11    438.44 o 
 -15  15   1      554.96      542.09    238.79 o 
 -14  15   1     2563.09     2434.27    432.16 o 
 -13  15   1      190.97      -41.70    170.88 o 
 -12  15   1     3580.75     3871.16    524.86 o 
 -11  15   1      103.58      109.90    278.47 o 
 -10  15   1       76.35        0.50    136.77 o 
  -9  15   1        2.89       -1.02    146.31 o 
  -8  15   1      456.27      645.68    266.66 o 
  -7  15   1     3730.32     3425.86    454.59 o 
  -6  15   1      995.42      812.26    236.77 o 
  -5  15   1     1492.94     1211.89    216.47 o 
  -4  15   1      238.08      257.86    123.84 o 
  -3  15   1     3286.77     3540.36    355.94 o 
  -2  15   1     4779.91     4806.33    424.40 o 
  -1  15   1      312.24      442.99    217.83 o 
   0  15   1     7261.83     7879.19    475.15 o 
   1  15   1     1395.59     1381.41    226.55 o 
   2  15   1     1087.90     1003.73    373.39 o 
   3  15   1      475.70      151.94    138.09 o 
   4  15   1       10.31       25.57    112.32 o 
   5  15   1     2769.54     2321.50    298.47 o 
   6  15   1       36.20       -3.98    119.09 o 
   7  15   1     1230.84     1118.82    311.43 o 
   8  15   1       17.49      -55.99    182.37 o 
   9  15   1      867.71      902.08    247.37 o 
  10  15   1     3244.98     3684.33   1097.15 o 
  11  15   1     1958.50     1874.76    370.50 o 
  12  15   1      553.16      383.25    289.95 o 
  13  15   1      771.94      310.11    449.03 o 
  14  15   1     2916.60     2745.02    450.41 o 
  15  15   1      425.45      239.66    236.57 o 
  16  15   1      243.84      186.71    375.39 o 
  17  15   1        4.06       47.81    211.82 o 
 -16  16   1       85.59       69.65    224.30 o 
 -15  16   1     3340.36     4085.06    581.78 o 
 -14  16   1        7.07      217.41    231.42 o 
 -13  16   1     2828.42     3498.31   1260.82 o 
 -12  16   1      506.40      618.69    236.49 o 
 -11  16   1     1137.91      962.28    291.15 o 
 -10  16   1     1793.57     1396.92    329.30 o 
  -9  16   1      250.57      216.28    182.76 o 
  -8  16   1       28.44      194.49    147.96 o 
  -7  16   1      843.70      639.10    224.68 o 
  -6  16   1      340.32      390.24    199.69 o 
  -5  16   1      170.04      360.96    138.64 o 
  -4  16   1        7.65      100.42    131.89 o 
  -3  16   1     6619.81     6710.22    476.29 o 
  -2  16   1        4.65      186.78    127.80 o 
  -1  16   1     7175.71     7397.77    632.33 o 
   0  16   1      146.63      -44.49    183.34 o 
   1  16   1     5858.56     6123.17    458.34 o 
   2  16   1      249.14      317.84    140.32 o 
   3  16   1        9.02      262.10    139.11 o 
   4  16   1       35.10     -215.26    150.78 o 
   5  16   1      132.49       75.48    131.98 o 
   6  16   1      657.74      221.16    177.11 o 
   7  16   1     1548.36     1803.32    719.63 o 
   8  16   1        8.41      136.30    260.76 o 
   9  16   1       63.99      221.48    219.59 o 
  10  16   1      591.80      384.80    215.59 o 
  11  16   1      157.28      217.02    224.17 o 
  12  16   1       80.16     -113.52    184.33 o 
  13  16   1      705.07      399.81    245.43 o 
  14  16   1     1926.79     2312.56    417.21 o 
  15  16   1     1448.17      919.57    757.67 o 
 -14  17   1      293.20      487.44    293.72 o 
 -13  17   1      113.55      599.17    267.07 o 
 -12  17   1       75.29      139.75    203.95 o 
 -11  17   1      698.13      834.88    317.04 o 
 -10  17   1       11.43       -4.99    165.61 o 
  -9  17   1      777.34      952.85    410.00 o 
  -8  17   1      510.46      183.38    185.13 o 
  -7  17   1       44.44      124.81    299.63 o 
  -6  17   1      156.34      206.25    181.72 o 
  -5  17   1      248.19      118.04    171.54 o 
  -4  17   1       52.18      155.53    141.64 o 
  -3  17   1        7.03       92.63    209.71 o 
  -2  17   1      208.22       63.31    238.29 o 
  -1  17   1     1167.33      664.40    311.10 o 
   0  17   1     7284.45     5947.45    600.68 o 
   1  17   1     1370.95     1037.96    293.59 o 
   2  17   1      355.64      174.91    143.65 o 
   3  17   1      284.89      156.68    148.38 o 
   4  17   1       36.27     -150.53    132.91 o 
   5  17   1      613.63      397.93    208.11 o 
   6  17   1      344.41      293.70    205.37 o 
   7  17   1      259.75      108.87    186.52 o 
   8  17   1      193.12      209.63    192.03 o 
   9  17   1      523.22      367.84    446.73 o 
  10  17   1     1993.47     1524.22    338.51 o 
  11  17   1      926.43      577.40    247.32 o 
  12  17   1     8639.37     9256.04    857.06 o 
  13  17   1     1258.67      669.48    279.02 o 
  14  17   1     8654.40    10146.68   1189.97 o 
 -12  18   1      924.12     1048.00    330.78 o 
 -11  18   1     1807.46     1690.40    449.68 o 
 -10  18   1      110.86      231.69    195.40 o 
  -9  18   1     2153.18     2318.33    429.72 o 
  -8  18   1      898.57     1154.04    316.04 o 
  -7  18   1      532.43      502.86    274.21 o 
  -6  18   1       57.73      189.13    164.30 o 
  -5  18   1      118.28      263.15    191.71 o 
  -4  18   1       88.99      263.21    199.17 o 
  -3  18   1      825.63     1227.61    331.06 o 
  -2  18   1     1829.58     1825.39    553.66 o 
  -1  18   1     7429.95     7193.80   1241.80 o 
   0  18   1     3883.27     3786.95    509.80 o 
   1  18   1     2515.29     2018.43    382.22 o 
   2  18   1      787.44      334.64    230.88 o 
   3  18   1     3290.32     3388.55    496.47 o 
   4  18   1      692.88      589.33    189.84 o 
   5  18   1     2362.00     2014.46    366.49 o 
   6  18   1      941.34     1275.52    294.69 o 
   7  18   1      370.62      469.86    204.49 o 
   8  18   1     1360.02     1452.59    535.45 o 
   9  18   1      172.42      377.05    252.23 o 
  10  18   1      199.30      -10.49    203.98 o 
  11  18   1     1815.83     1122.22    347.16 o 
  -9  19   1       53.86      102.98    193.67 o 
  -8  19   1     1238.66     1231.67    446.40 o 
  -7  19   1      196.45      -77.15    176.74 o 
  -6  19   1     2169.03     2141.68    455.10 o 
  -5  19   1      324.75      243.70    273.55 o 
  -4  19   1      120.31       18.70    283.72 o 
  -3  19   1       14.59      312.58    298.48 o 
  -2  19   1      223.67      430.01    244.29 o 
  -1  19   1     2726.92     2144.19    396.62 o 
   0  19   1      289.88      415.47    220.16 o 
   1  19   1     1029.71     1229.52    315.43 o 
   2  19   1      544.83      573.73    240.39 o 
   3  19   1      518.58      660.58    310.29 o 
   4  19   1      700.23     1619.65    506.10 o 
   5  19   1       88.40     -201.22    159.56 o 
   6  19   1      779.36      609.19    237.93 o 
   7  19   1      253.86     -127.44    228.94 o 
   8  19   1     1010.56      633.35    681.41 o 
   9  19   1       33.48        0.13    283.39 o 
  -5  20   1      652.09      339.15    404.75 o 
  -4  20   1      294.61      -23.62    284.05 o 
  -3  20   1     1808.42     2696.79    643.86 o 
  -2  20   1       78.39     -370.47    246.98 o 
  -1  20   1     1532.08     1322.80    493.96 o 
   0  20   1     1114.39     1001.38    297.16 o 
   1  20   1      235.70      730.45    261.40 o 
   2  20   1       59.02       45.97    428.53 o 
   3  20   1       76.17       -9.51    289.95 o 
   4  20   1      257.01      128.57    354.24 o 
   5  20   1      719.50      620.57    395.24 o 
 -18   0   2     4655.16     4303.97    524.79 o 
 -17   0   2      146.05       95.45    143.33 o 
 -16   0   2    16083.18    16267.99    833.77 o 
 -15   0   2       13.34      174.49    135.79 o 
 -14   0   2     4186.00     3982.88    496.10 o 
 -13   0   2     7477.74     6868.27    298.76 o 
 -12   0   2    10247.52    10017.81    347.70 o 
 -11   0   2      483.33      357.90     88.83 o 
 -10   0   2     3445.83     3046.99    186.94 o 
  -9   0   2    19458.23    20265.37    444.83 o 
  -8   0   2    36015.48    36121.30    977.92 o 
  -7   0   2        0.92      -48.98     41.93 o 
  -6   0   2    37321.68    36959.83    552.91 o 
  -5   0   2    36063.06    37827.88    847.54 o 
  -4   0   2      305.33      231.54     56.69 o 
  -3   0   2      172.36      280.60     76.92 o 
  -2   0   2     3224.36     2771.25    188.27 o 
  -1   0   2     1344.60      849.18    116.77 o 
   0   0   2       59.36      -16.24     36.19 o 
   1   0   2     3191.31     2397.98    180.40 o 
   2   0   2    19311.72    19294.83    384.83 o 
   3   0   2     7712.51     6983.96    236.70 o 
   4   0   2    31627.64    33272.11    576.23 o 
   5   0   2      862.28      671.67    109.08 o 
   6   0   2      973.95      909.18    130.22 o 
   7   0   2    34085.97    34836.81    914.13 o 
   8   0   2     1510.67     1670.47    182.03 o 
   9   0   2     7811.03     7754.49    334.40 o 
  10   0   2     4647.73     4599.91    270.58 o 
  11   0   2    38483.37    40331.86    853.41 o 
  12   0   2     2746.49     2763.58    264.53 o 
  13   0   2    26569.89    27147.70   1291.65 o 
  14   0   2    16260.36    16844.22    994.81 o 
  15   0   2     9912.69     9892.28    453.33 o 
  16   0   2       66.34      -72.49    147.93 o 
 -19   1   2      136.93       66.91    228.29 o 
 -18   1   2       38.07      316.52    213.53 o 
 -17   1   2      259.18      261.25    118.45 o 
 -16   1   2     1532.68     1492.92    262.40 o 
 -15   1   2    10295.17    10640.06    354.63 o 
 -14   1   2     1848.99     1870.23    173.53 o 
 -13   1   2       50.34      -23.37     46.42 o 
 -12   1   2     1954.47     1845.63    120.28 o 
 -11   1   2     1152.21     1081.84     89.13 o 
 -10   1   2    21122.64    21614.47    327.45 o 
  -9   1   2     3615.81     3264.43    121.96 o 
  -8   1   2    36156.04    37783.39    432.70 o 
  -7   1   2     6346.67     6288.53    193.53 o 
  -5   1   2    10582.97    10765.82    185.34 o 
  -4   1   2    29587.29    32254.61    383.37 o 
  -3   1   2     2110.00     2171.47    105.06 o 
  -2   1   2    62546.52    60188.87    563.68 o 
  -1   1   2    21404.71    22791.06    274.92 o 
   0   1   2    48625.59    51208.62    964.47 o 
   1   1   2     9024.75     9698.26    201.54 o 
   2   1   2    17111.04    17530.38    261.48 o 
   4   1   2    10989.42    10188.97    215.65 o 
   5   1   2     7806.13     7022.32    188.00 o 
   6   1   2     7485.05     7470.71    267.53 o 
   7   1   2     4300.79     3604.65    176.29 o 
   8   1   2    10419.29     9522.21    251.39 o 
   9   1   2      719.61      600.57     89.49 o 
  10   1   2      165.25      128.71     57.02 o 
  11   1   2    24279.83    24100.60    454.74 o 
  12   1   2      130.99      121.36     77.03 o 
  13   1   2    13387.67    13483.05    356.43 o 
  14   1   2     1179.01     1112.94    171.76 o 
  15   1   2    10587.87    10565.67    474.44 o 
  16   1   2        8.99      -18.82     94.16 o 
  17   1   2       95.50       30.50    190.89 o 
  18   1   2     2435.27     2633.16    483.14 o 
 -20   2   2      185.40      182.37    255.51 o 
 -19   2   2     6972.54     8244.20    786.86 o 
 -18   2   2    10641.14    11688.49    823.93 o 
 -17   2   2      659.63      537.59    237.47 o 
 -16   2   2     9204.85     9430.56    699.62 o 
 -15   2   2      370.72      432.39    100.17 o 
 -14   2   2    14125.30    14290.29    407.86 o 
 -13   2   2       10.90      -66.11     56.11 o 
 -12   2   2    25596.79    25487.25    512.54 o 
 -11   2   2     1299.58     1209.64    131.28 o 
 -10   2   2     4534.68     4049.84    238.48 o 
  -9   2   2      624.80      518.44     83.37 o 
  -8   2   2     9103.63     9723.26    535.42 o 
  -7   2   2     2341.08     2424.47    139.23 o 
  -6   2   2    15537.49    14270.18    301.71 o 
  -5   2   2    10126.84     9578.18    228.66 o 
  -4   2   2       15.47      -15.88     49.82 o 
  -3   2   2    18412.90    18442.07    283.93 o 
  -2   2   2    11467.74    11739.26    200.77 o 
  -1   2   2     2994.94     2720.10    102.68 o 
   0   2   2    18328.56    19110.31    272.44 o 
   1   2   2     5207.86     4097.60    126.21 o 
   2   2   2     3788.03     3452.44    128.45 o 
   3   2   2     3497.75     3797.39    193.67 o 
   4   2   2     1180.35      932.65     85.53 o 
   5   2   2    10631.68     9688.25    222.66 o 
   6   2   2    18464.94    17714.15    317.84 o 
   7   2   2     8507.75     8616.62    228.55 o 
   8   2   2     5989.39     6498.98    363.21 o 
   9   2   2    10725.28    10829.83    279.10 o 
  10   2   2       11.42       37.13     51.87 o 
  11   2   2    21012.18    20883.24    417.77 o 
  12   2   2     1154.18      963.93    117.83 o 
  13   2   2    28286.04    30456.88    544.16 o 
  14   2   2      553.09      414.57    130.95 o 
  15   2   2    10678.34    11240.66    959.55 o 
  16   2   2      815.93      470.51    294.54 o 
  17   2   2      377.37      217.94    202.05 o 
  18   2   2     1951.08     2208.73    460.18 o 
  19   2   2      584.86      599.25    285.69 o 
 -21   3   2       42.72      170.56    249.61 o 
 -20   3   2        1.85     -268.63    179.09 o 
 -19   3   2      508.72      315.53    255.18 o 
 -18   3   2      956.71     1261.15    392.94 o 
 -17   3   2      270.39      204.67    218.12 o 
 -16   3   2      304.96      140.38    118.35 o 
 -15   3   2       26.36       73.36    145.79 o 
 -14   3   2      495.78      527.57    107.57 o 
 -13   3   2      516.84      419.36     96.72 o 
 -12   3   2     5984.22     5792.78    249.07 o 
 -11   3   2     3972.00     3883.79    203.54 o 
 -10   3   2     2640.73     2384.33    165.18 o 
  -9   3   2        0.44       10.33     47.04 o 
  -8   3   2    50747.52    54394.43    760.90 o 
  -7   3   2      233.83      274.69     60.68 o 
  -6   3   2     7969.38     7519.70    221.02 o 
  -5   3   2      799.64      814.48     63.18 o 
  -4   3   2   286916.41   323086.19   1951.36 o 
  -3   3   2    72557.15    81979.13    768.29 o 
  -2   3   2    72137.26    79073.91    759.04 o 
  -1   3   2    94245.55   106593.21    832.31 o 
   0   3   2    26939.12    30139.18    380.42 o 
   1   3   2    53007.00    57862.56    565.11 o 
   2   3   2    33713.03    34607.91    419.66 o 
   3   3   2     1333.81     1195.58     95.91 o 
   4   3   2       86.51       75.77     42.47 o 
   5   3   2    48209.88    49711.71    552.09 o 
   6   3   2    18512.74    18334.92    322.79 o 
   7   3   2    56140.02    60010.99    652.26 o 
   8   3   2     2664.51     2437.21    141.73 o 
   9   3   2    12942.47    12681.34    321.55 o 
  10   3   2      228.52      242.60     65.72 o 
  11   3   2    10408.85     9510.74    278.22 o 
  12   3   2      457.20      433.46     89.20 o 
  13   3   2     6410.80     6301.83    313.50 o 
  14   3   2      134.61       99.40    124.80 o 
  15   3   2      949.57     1011.16    267.81 o 
  16   3   2      821.74      810.47    215.32 o 
  17   3   2     1010.79      908.67    237.28 o 
  18   3   2      171.77       90.20    225.66 o 
  19   3   2      749.40     1124.70    370.96 o 
  20   3   2       49.56        8.20    240.42 o 
 -22   4   2      167.61       76.42    285.36 o 
 -21   4   2     3468.74     3563.03    637.30 o 
 -20   4   2     2884.04     3087.11    596.63 o 
 -19   4   2    14580.92    17744.96   1126.67 o 
 -18   4   2     6736.58     8364.90    841.97 o 
 -17   4   2     4217.21     4049.34    478.38 o 
 -16   4   2    11592.85    13234.79    587.88 o 
 -15   4   2     3952.72     3730.20    367.40 o 
 -14   4   2    18998.70    19608.86    770.30 o 
 -13   4   2     1222.26     1444.35    226.64 o 
 -12   4   2      276.40      462.95     88.05 o 
 -11   4   2      331.90      327.40     75.23 o 
 -10   4   2    30592.00    31353.83    532.31 o 
  -9   4   2     1611.70     1405.30    121.88 o 
  -8   4   2     7258.52     7359.79    410.95 o 
  -7   4   2        4.40        6.16     39.26 o 
  -6   4   2    27730.81    29282.11    521.38 o 
  -5   4   2    81909.74    91346.80    761.29 o 
  -4   4   2       39.57        7.64     35.25 o 
  -3   4   2    23410.84    26042.46    363.18 o 
  -2   4   2    44273.98    49995.29    606.59 o 
  -1   4   2     2963.66     3054.54    148.10 o 
   0   4   2    22011.16    22830.23    398.08 o 
   1   4   2     2486.45     1955.00    116.72 o 
   2   4   2      574.87      545.01     71.07 o 
   3   4   2      239.31      308.17     54.42 o 
   4   4   2        6.11       -5.96     41.90 o 
   5   4   2     1773.80     1579.12    106.89 o 
   6   4   2    46715.50    49466.18    565.74 o 
   7   4   2    14000.82    14325.16    288.60 o 
   8   4   2      136.46      211.54     53.20 o 
   9   4   2    24068.63    24916.25    417.54 o 
  10   4   2     5649.04     5517.96    206.64 o 
  11   4   2     8264.81     7964.72    250.92 o 
  12   4   2     1966.03     1904.05    198.57 o 
  13   4   2     9966.77    11154.19    495.71 o 
  14   4   2      252.47      236.47    242.72 o 
  15   4   2     6498.56     6585.69    599.58 o 
  16   4   2       97.28      181.15    288.64 o 
  17   4   2    15941.55    16315.22    723.36 o 
  18   4   2       51.05       34.59    150.45 o 
  19   4   2    12951.28    14138.96   1022.04 o 
  20   4   2     3085.94     3044.14    600.56 o 
  21   4   2     4777.06     5055.74    781.29 o 
 -23   5   2       50.81     -152.52    310.61 o 
 -22   5   2        9.68       11.15    248.62 o 
 -21   5   2      168.77     -317.34    211.56 o 
 -20   5   2      251.30      229.60    290.28 o 
 -19   5   2      174.10       84.62    232.22 o 
 -18   5   2        9.88      -16.73    206.64 o 
 -17   5   2      877.43      714.56    290.44 o 
 -16   5   2        1.39      112.72    133.67 o 
 -15   5   2     1054.83      908.51    212.45 o 
 -14   5   2     4129.11     4404.32    446.40 o 
 -13   5   2        1.34     -204.53    190.40 o 
 -12   5   2     2496.58     1905.20    256.65 o 
 -11   5   2       43.31      -38.55     56.55 o 
 -10   5   2     1378.46     1359.70    118.19 o 
  -9   5   2        7.61       82.74     77.62 o 
  -8   5   2    17275.06    17958.89    367.20 o 
  -7   5   2     2269.05     2156.32    101.84 o 
  -6   5   2    54142.91    58223.84    589.42 o 
  -5   5   2    15976.05    16861.62    295.48 o 
  -4   5   2    71822.95    78470.33    740.31 o 
  -3   5   2     1662.26     1450.18    155.19 o 
  -2   5   2     6330.59     5852.31    249.02 o 
  -1   5   2    12423.69    12354.94    356.64 o 
   0   5   2    35137.71    38194.46    568.01 o 
   1   5   2     3837.03     3662.46    179.93 o 
   2   5   2    16144.82    16172.17    356.52 o 
   3   5   2    10801.25    10524.68    314.16 o 
   4   5   2       90.15       26.23     43.46 o 
   5   5   2    25080.24    26320.89    687.64 o 
   6   5   2    11734.87    11624.13    255.25 o 
   7   5   2    26903.49    25973.81    392.53 o 
   8   5   2     4054.04     4431.06    166.19 o 
   9   5   2    22723.23    23164.82    386.92 o 
  10   5   2     1450.99     1351.10    234.19 o 
  11   5   2     4556.21     4786.86    271.93 o 
  12   5   2      504.64      403.24    106.19 o 
  13   5   2      467.57      426.54    231.89 o 
  14   5   2     2724.29     2628.96    349.66 o 
  15   5   2      119.04      -10.99    152.61 o 
  16   5   2      363.28      414.95    343.08 o 
  17   5   2      364.75      320.28    182.31 o 
  18   5   2     1171.45      863.47    237.12 o 
  19   5   2      508.06      473.07    212.74 o 
  20   5   2     1152.10     1225.72    440.50 o 
  21   5   2     1299.79      658.95    362.11 o 
  22   5   2       80.65      319.80    308.65 o 
 -24   6   2       17.36     -144.97    267.97 o 
 -23   6   2      156.23      164.65    311.27 o 
 -22   6   2     1474.12     1099.77    427.05 o 
 -21   6   2     2188.55     1453.03    462.48 o 
 -20   6   2     1599.87     1947.65    525.45 o 
 -19   6   2     9192.67     9237.38    963.98 o 
 -18   6   2    14092.47    13652.56    676.62 o 
 -17   6   2     7098.52     7741.18    564.93 o 
 -16   6   2     7384.33     7590.92    551.17 o 
 -15   6   2     6481.41     6359.57    495.80 o 
 -14   6   2     2367.94     1890.28    478.06 o 
 -13   6   2      271.18      193.04    120.30 o 
 -12   6   2     6580.64     7295.26    457.56 o 
 -11   6   2     1950.88     1257.61    224.60 o 
 -10   6   2       85.13      172.15     68.41 o 
  -9   6   2     1038.97      972.24     73.63 o 
  -8   6   2    20739.09    20510.32    317.93 o 
  -7   6   2     4008.03     4304.38    154.57 o 
  -6   6   2    24829.90    25864.25    391.68 o 
  -5   6   2     3491.64     3004.06    145.88 o 
  -4   6   2     3367.47     3178.28    160.11 o 
  -3   6   2     6279.28     7293.17    218.26 o 
  -2   6   2     2158.12     2208.63    147.33 o 
  -1   6   2      640.16      634.18     86.94 o 
   0   6   2      130.21       88.87     61.34 o 
   1   6   2      803.51      744.19    104.83 o 
   2   6   2     1839.51     1844.59    149.10 o 
   3   6   2     6251.07     6255.45    234.02 o 
   4   6   2     6009.87     7285.50    254.43 o 
   5   6   2       70.87       80.98     45.83 o 
   6   6   2       42.80      -29.58     35.92 o 
   7   6   2     7028.26     6328.04    190.84 o 
   8   6   2     2557.26     2404.00    210.41 o 
   9   6   2     3526.44     3373.56    247.38 o 
  10   6   2      341.14      376.58    131.96 o 
  11   6   2    12079.68    12660.61    424.83 o 
  12   6   2     3201.00     3229.29    587.61 o 
  13   6   2     3475.12     2842.90    712.25 o 
  14   6   2      603.82      809.40    220.91 o 
  15   6   2     5011.27     5841.94    559.23 o 
  16   6   2      195.86      254.93    180.55 o 
  17   6   2    12687.10    13381.82    707.74 o 
  18   6   2     2396.10     2695.65    919.87 o 
  19   6   2     9883.60    10521.44   1354.63 o 
  20   6   2     4788.15     5060.99    798.34 o 
  21   6   2     4977.94     5274.19    839.67 o 
  22   6   2     1100.75      898.38    433.28 o 
  23   6   2     1015.86      815.73    423.12 o 
 -24   7   2      239.18      594.33    371.29 o 
 -23   7   2       98.74      638.61    357.52 o 
 -22   7   2      518.77      318.81    325.04 o 
 -21   7   2      516.16      877.06    413.60 o 
 -20   7   2      947.73     1098.46    425.08 o 
 -19   7   2        9.89       87.30    166.41 o 
 -18   7   2      159.72      106.30    161.46 o 
 -17   7   2      415.87      483.31    250.43 o 
 -16   7   2       13.12       10.05    137.29 o 
 -15   7   2      469.36      772.47    223.24 o 
 -14   7   2     4898.19     5617.69    488.05 o 
 -13   7   2     3779.48     3849.55    807.20 o 
 -12   7   2     1041.39     1111.73    221.52 o 
 -11   7   2       22.66       85.67    124.47 o 
 -10   7   2     1068.86      815.87    184.78 o 
  -9   7   2     5459.49     5522.41    250.85 o 
  -8   7   2     5933.23     5930.78    203.03 o 
  -7   7   2      840.24      933.77     93.25 o 
  -6   7   2    26215.04    28098.12    443.94 o 
  -5   7   2     4486.28     4486.38    185.77 o 
  -4   7   2    39786.23    43151.84    718.66 o 
  -3   7   2      945.14      978.17    111.69 o 
  -2   7   2    45736.01    51367.82    701.90 o 
  -1   7   2     4411.08     3925.49    223.84 o 
   0   7   2    11549.25    11023.89    292.60 o 
   1   7   2     2829.09     3148.99    203.37 o 
   2   7   2    24750.23    26785.22    526.05 o 
   3   7   2    12358.50    12396.93    432.56 o 
   4   7   2     5601.05     5660.61    237.31 o 
   5   7   2    27620.42    27982.47    513.48 o 
   6   7   2      636.63      462.78     81.63 o 
   7   7   2    17877.11    17027.08    353.89 o 
   8   7   2     5368.00     5348.05    289.74 o 
   9   7   2     2808.39     2266.79    417.78 o 
  10   7   2     1502.63     1377.23    178.59 o 
  11   7   2      854.65      592.99    127.95 o 
  12   7   2      505.73      229.13    158.50 o 
  13   7   2      229.27      144.00    147.38 o 
  14   7   2      221.77      424.76    191.38 o 
  15   7   2      456.52      457.86    205.89 o 
  16   7   2      225.66      279.59    170.19 o 
  17   7   2       81.31       75.17    180.23 o 
  18   7   2       71.82       65.91    174.94 o 
  19   7   2       81.85      -29.18    187.69 o 
  20   7   2      254.74      492.08    233.39 o 
  21   7   2        5.97       75.11    260.76 o 
  22   7   2       10.64      -96.43    253.87 o 
  23   7   2      502.68      163.01    320.12 o 
 -24   8   2      489.07      513.64    403.11 o 
 -23   8   2       88.54      654.68    403.76 o 
 -22   8   2      334.35      358.17    313.24 o 
 -21   8   2      164.34       46.90    286.67 o 
 -20   8   2     6015.12     4902.24    833.44 o 
 -19   8   2     3072.87     2583.04    795.72 o 
 -18   8   2     4542.93     4383.06    504.11 o 
 -17   8   2     3225.59     3390.93    440.56 o 
 -16   8   2     2295.49     2134.76    356.86 o 
 -15   8   2     3315.40     3320.38    456.90 o 
 -14   8   2     2854.15     2812.12    473.63 o 
 -13   8   2     4214.50     4203.61    447.79 o 
 -12   8   2     9067.35     9284.56    538.97 o 
 -11   8   2        2.31       86.06    119.87 o 
 -10   8   2    13400.29    14657.56    642.53 o 
  -9   8   2      256.10      153.64     93.36 o 
  -8   8   2    19895.46    20492.91    484.17 o 
  -7   8   2      837.09      920.18    105.48 o 
  -6   8   2    10596.45    11700.24    298.26 o 
  -5   8   2      739.38      853.47    102.34 o 
  -4   8   2     2408.33     2347.00    168.20 o 
  -3   8   2      129.92        5.01     49.82 o 
  -2   8   2      708.56      544.75     94.30 o 
  -1   8   2     1172.32     1252.11    131.65 o 
   0   8   2     5232.48     5394.45    228.61 o 
   1   8   2      187.15       73.87    106.85 o 
   2   8   2      391.39      385.82     98.71 o 
   3   8   2     3457.09     2952.52    205.69 o 
   4   8   2       86.64      206.32     83.65 o 
   5   8   2       21.48        5.64     54.53 o 
   6   8   2      302.55      358.93     73.81 o 
   7   8   2     1990.43     1559.61    262.91 o 
   8   8   2       31.82        8.10     90.43 o 
   9   8   2     6388.94     6083.20    492.60 o 
  10   8   2     3248.98     3198.46    537.59 o 
  11   8   2     7692.67     7999.52    575.02 o 
  12   8   2     3360.33     2459.58    360.43 o 
  13   8   2     5024.73     5244.52    511.35 o 
  14   8   2        4.76       96.02    212.54 o 
  15   8   2     7211.53     8720.96    652.14 o 
  16   8   2      136.85      -29.50    156.10 o 
  17   8   2     3362.74     3850.14    483.73 o 
  18   8   2     2162.29     2355.49    410.04 o 
  19   8   2     1527.59     1655.07    354.54 o 
  20   8   2     1301.82     1522.19    350.74 o 
  21   8   2     1330.75      924.62    459.20 o 
  22   8   2     1047.38     1337.24    451.32 o 
 -23   9   2      256.67      579.24    337.84 o 
 -22   9   2     2467.16     3178.29    713.39 o 
 -21   9   2      167.01     -208.61    261.74 o 
 -20   9   2        9.91      148.88    326.03 o 
 -19   9   2      159.75      307.17    204.17 o 
 -18   9   2       12.67      135.76    179.30 o 
 -17   9   2      137.24     -153.62    158.26 o 
 -16   9   2      528.33      228.10    192.68 o 
 -15   9   2      612.78     1111.83    265.54 o 
 -14   9   2     7417.98     6155.22    939.87 o 
 -13   9   2     1065.14      995.93    257.22 o 
 -12   9   2     7283.62     7236.55    555.01 o 
 -11   9   2      201.76      143.98    117.40 o 
 -10   9   2     4730.02     4976.95    455.52 o 
  -9   9   2      496.09      230.06    133.72 o 
  -8   9   2     2037.12     1704.89    278.92 o 
  -7   9   2     8804.35     8819.34    266.00 o 
  -6   9   2     1692.73     2068.93    159.29 o 
  -5   9   2      174.59      150.40     99.32 o 
  -4   9   2     9311.35     8939.31    486.02 o 
  -3   9   2     1086.61      953.08    122.61 o 
  -2   9   2    33109.21    37926.82    624.98 o 
  -1   9   2       86.78       66.15     58.68 o 
   0   9   2    16643.09    15689.55    393.17 o 
   1   9   2     6296.64     6436.87    261.32 o 
   2   9   2    18458.20    19753.30    436.79 o 
   3   9   2    18326.28    18857.07    422.14 o 
   4   9   2     5227.83     5045.90    235.58 o 
   5   9   2    15403.27    16262.21    427.22 o 
   6   9   2      498.71      410.88    149.46 o 
   7   9   2     5213.26     5738.45    799.49 o 
   8   9   2       18.42      -87.73     97.05 o 
   9   9   2     6785.98     7064.97    538.37 o 
  10   9   2       57.36      -72.37    118.58 o 
  11   9   2     1335.84     1303.01    271.50 o 
  12   9   2       80.17      -65.50    136.26 o 
  13   9   2       21.08      -92.83    143.87 o 
  14   9   2      275.02      393.34    195.85 o 
  15   9   2      357.73      -40.83    157.49 o 
  16   9   2        2.83      -25.66    164.18 o 
  17   9   2      578.00      160.72    351.45 o 
  18   9   2      699.77      356.34    229.43 o 
  19   9   2      781.43      712.73    279.82 o 
  20   9   2      396.46      246.11    234.96 o 
  21   9   2       72.95      -64.13    245.83 o 
  22   9   2        0.31     -400.81    315.53 o 
 -23  10   2     2024.95     2354.03    649.11 o 
 -22  10   2     1533.05      771.12    410.98 o 
 -21  10   2     1094.63     1216.54    462.80 o 
 -20  10   2      436.13      523.75    254.69 o 
 -19  10   2      209.00      119.60    225.99 o 
 -18  10   2      529.87      597.20    235.51 o 
 -17  10   2     3706.20     3763.48    493.76 o 
 -16  10   2     2779.68     2151.77    468.54 o 
 -15  10   2      933.29      976.13    272.55 o 
 -14  10   2     1551.52     1355.70    289.05 o 
 -13  10   2     2048.48     2343.65    373.60 o 
 -12  10   2    16212.02    15424.61    765.05 o 
 -11  10   2     1551.83     1276.34    481.83 o 
 -10  10   2     6143.97     5685.16    579.24 o 
  -9  10   2       60.48      141.31    203.85 o 
  -8  10   2     7382.19     7852.70    362.90 o 
  -7  10   2      327.25      303.98     97.81 o 
  -6  10   2     1305.03     1244.99    134.92 o 
  -5  10   2       74.82       56.34     67.32 o 
  -4  10   2     1441.35     1550.50    158.97 o 
  -3  10   2       48.95       16.55     62.70 o 
  -2  10   2       77.84       51.31     65.77 o 
  -1  10   2     4347.63     4320.24    248.59 o 
   0  10   2     4402.17     4587.20    255.37 o 
   1  10   2      108.62       67.09     74.04 o 
   2  10   2     7146.30     7466.26    288.13 o 
   3  10   2      161.92      175.24     87.35 o 
   4  10   2      922.03      878.90    181.05 o 
   5  10   2     2490.52     2023.91    228.05 o 
   6  10   2      308.06      350.27    216.46 o 
   7  10   2      142.30      191.53    124.32 o 
   8  10   2     1156.75     1159.82    184.19 o 
   9  10   2     3186.31     2711.02    382.44 o 
  10  10   2       54.56      -55.10    116.03 o 
  11  10   2     3776.45     3811.95    835.90 o 
  12  10   2     5498.43     5586.55    558.68 o 
  13  10   2    11893.96    11640.08    717.88 o 
  14  10   2       42.64      139.26    180.43 o 
  15  10   2     3926.15     4355.70    530.10 o 
  16  10   2      216.79       71.56    187.35 o 
  17  10   2     1790.30     1667.20    522.50 o 
  18  10   2        6.84       -4.10    179.20 o 
  19  10   2     1159.97     1332.31    334.15 o 
  20  10   2     1713.29     1677.26    629.43 o 
  21  10   2       90.73      460.26    250.16 o 
 -22  11   2     1764.30      894.45    458.87 o 
 -21  11   2        0.38     -194.51    378.02 o 
 -20  11   2        2.93      282.28    205.88 o 
 -19  11   2      166.27      150.13    205.04 o 
 -18  11   2       90.10      -32.25    201.76 o 
 -17  11   2      925.18      776.75    282.57 o 
 -16  11   2       22.54      303.76    303.73 o 
 -15  11   2     3361.88     3446.36    475.35 o 
 -14  11   2     1260.34      684.47    234.67 o 
 -13  11   2      264.49      303.12    161.81 o 
 -12  11   2     3078.57     2645.70    791.29 o 
 -11  11   2       59.92      301.44    147.42 o 
 -10  11   2     4966.44     5118.51    503.38 o 
  -9  11   2     2203.28     2198.73    339.85 o 
  -8  11   2     4916.83     4384.98    557.59 o 
  -7  11   2      213.77      152.75    100.13 o 
  -6  11   2     1627.26     1432.03    300.43 o 
  -5  11   2      420.66      294.30     81.99 o 
  -4  11   2    10700.52    11290.42    361.73 o 
  -3  11   2      154.28      134.74     71.95 o 
  -2  11   2     3915.71     4318.83    309.27 o 
  -1  11   2      907.78     1070.41    143.55 o 
   0  11   2    27996.12    29422.66    653.88 o 
   1  11   2    24650.16    25268.58    715.44 o 
   2  11   2     9492.60     8985.04    332.32 o 
   3  11   2     4678.82     4600.53    257.31 o 
   4  11   2     7134.85     7444.63    402.45 o 
   5  11   2     3571.11     3261.54    307.44 o 
   6  11   2      374.97      140.46    110.38 o 
   7  11   2     4481.84     4514.71    348.22 o 
   8  11   2      318.58      290.41    118.99 o 
   9  11   2     1391.98     1063.54    175.39 o 
  10  11   2     2121.82     1989.69    331.42 o 
  11  11   2     3252.39     2622.86    401.94 o 
  12  11   2     1141.29     1154.61    280.17 o 
  13  11   2     2103.91     2227.66    381.05 o 
  14  11   2      794.02      364.31    216.15 o 
  15  11   2      313.12      213.51    338.00 o 
  16  11   2      103.97      -56.13    186.75 o 
  17  11   2      264.73      300.93    235.62 o 
  18  11   2     1415.75     1352.79    338.62 o 
  19  11   2       33.66       10.73    200.29 o 
  20  11   2       80.92      132.35    229.60 o 
 -21  12   2      975.69     1660.84    384.07 o 
 -20  12   2       19.63       45.74    237.25 o 
 -19  12   2      556.16      458.03    248.99 o 
 -18  12   2      279.57      262.32    202.98 o 
 -17  12   2       95.22      -67.60    212.54 o 
 -16  12   2      109.67      298.41    197.30 o 
 -15  12   2       17.31      157.33    180.80 o 
 -14  12   2     8237.42     9489.93    993.83 o 
 -13  12   2      604.17      883.03    260.92 o 
 -12  12   2     6816.20     7198.46    628.92 o 
 -11  12   2      220.52      145.94    152.33 o 
 -10  12   2     8843.41     8969.06    656.88 o 
  -9  12   2      515.79      462.91    235.50 o 
  -8  12   2     4169.07     4035.40    518.23 o 
  -7  12   2       15.42       25.43    108.04 o 
  -6  12   2       10.53       75.31     91.63 o 
  -5  12   2      323.75      146.23    110.54 o 
  -4  12   2      548.30      355.91    103.49 o 
  -3  12   2      135.45       40.41     79.19 o 
  -2  12   2       11.39      -12.15     71.77 o 
  -1  12   2     1664.66     1818.50    188.27 o 
   0  12   2      732.87      701.70    128.81 o 
   1  12   2      179.64      243.47     89.95 o 
   2  12   2      263.94      424.22    109.26 o 
   3  12   2     3746.03     3279.67    312.18 o 
   4  12   2      759.31      668.70    161.77 o 
   5  12   2     7747.34     8193.71    459.70 o 
   6  12   2     1677.74     1431.99    388.78 o 
   7  12   2       16.90      104.72    102.21 o 
   8  12   2        9.50        4.39    103.60 o 
   9  12   2      323.38      262.41    171.68 o 
  10  12   2     3094.71     2684.13    404.41 o 
  11  12   2     3316.40     3067.85    431.97 o 
  12  12   2      202.63      241.98    172.43 o 
  13  12   2     6664.59     6674.22    644.07 o 
  14  12   2      125.83      485.43    237.40 o 
  15  12   2     8341.91     8830.99   1062.55 o 
  16  12   2     1121.76     1179.50    327.44 o 
  17  12   2     1458.70     1363.27    453.46 o 
  18  12   2        6.58       60.41    233.37 o 
  19  12   2     1000.77     1288.22    470.18 o 
 -20  13   2      514.46      362.44    256.20 o 
 -19  13   2      681.57      730.82    286.23 o 
 -18  13   2       26.41      131.56    220.54 o 
 -17  13   2      407.21      616.51    244.83 o 
 -16  13   2      876.49      566.43    267.06 o 
 -15  13   2      669.34      503.03    244.69 o 
 -14  13   2      285.48      314.40    187.19 o 
 -13  13   2        3.55       93.54    154.28 o 
 -12  13   2      261.61      475.87    190.92 o 
 -11  13   2       34.15      276.63    154.98 o 
 -10  13   2     5438.92     6029.87    590.29 o 
  -9  13   2      871.34      871.52    222.24 o 
  -8  13   2     5887.96     6278.57    570.20 o 
  -7  13   2      893.20     1118.44    250.70 o 
  -6  13   2     2884.62     2860.75    302.84 o 
  -5  13   2        8.72      -60.47     95.42 o 
  -4  13   2     5237.30     5016.54    377.17 o 
  -3  13   2      506.15      442.57    116.37 o 
  -2  13   2    10390.59    10280.69    379.07 o 
  -1  13   2     5197.16     5234.99    314.02 o 
   0  13   2     7454.47     7782.15    345.33 o 
   1  13   2     6788.98     6995.83    337.90 o 
   2  13   2    11372.07    10650.89    484.76 o 
   3  13   2     7377.77     8376.55    450.30 o 
   4  13   2    10152.95    10795.91    565.78 o 
   5  13   2     8367.33     7668.44    463.97 o 
   6  13   2      414.12      623.04    170.47 o 
   7  13   2     2494.30     2729.18    302.17 o 
   8  13   2       43.79      154.09    250.43 o 
   9  13   2     7210.85     6144.39    591.65 o 
  10  13   2     2139.43     1980.93    348.73 o 
  11  13   2      357.24      437.95    206.68 o 
  12  13   2      294.09      180.74    194.60 o 
  13  13   2     3268.69     2843.18    446.57 o 
  14  13   2       61.31      242.32    192.99 o 
  15  13   2     1158.73     1120.37    369.82 o 
  16  13   2       12.09      103.72    307.33 o 
  17  13   2      141.04     -205.78    207.11 o 
  18  13   2       38.80      -68.08    219.13 o 
 -19  14   2     1581.14     1718.49    418.86 o 
 -18  14   2      451.59      525.06    287.48 o 
 -17  14   2      651.03      513.88    264.61 o 
 -16  14   2     1484.53     1653.15    347.90 o 
 -15  14   2      436.96      376.63    272.40 o 
 -14  14   2      552.84      535.66    222.85 o 
 -13  14   2       73.75      285.55    203.36 o 
 -12  14   2     5859.86     5185.71    679.77 o 
 -11  14   2      525.08       70.01    158.48 o 
 -10  14   2     2480.44     2733.67    449.85 o 
  -9  14   2      204.83      421.83    185.83 o 
  -8  14   2     9813.59     9281.51    686.97 o 
  -7  14   2     6408.11     5792.52    640.25 o 
  -6  14   2      107.94     -103.40    101.36 o 
  -5  14   2     6068.30     6548.98    438.92 o 
  -4  14   2     1736.01     1609.31    235.32 o 
  -3  14   2     3122.46     3630.73    345.85 o 
  -2  14   2      198.61       97.21     93.03 o 
  -1  14   2      161.91      254.93     98.93 o 
   0  14   2       67.05       11.16     85.49 o 
   1  14   2        2.25     -103.85    106.01 o 
   2  14   2        1.98      144.83    106.88 o 
   3  14   2     3065.78     2459.55    305.43 o 
   4  14   2     1911.11     1754.13    274.76 o 
   5  14   2     2381.82     2471.06    295.38 o 
   6  14   2     2272.65     1829.72    260.18 o 
   7  14   2      982.19     1074.16    232.31 o 
   8  14   2     5480.74     5852.62    586.43 o 
   9  14   2       28.76     -123.51    144.53 o 
  10  14   2      764.20      643.86    232.54 o 
  11  14   2     3502.42     3447.82    477.55 o 
  12  14   2        3.95     -223.93    486.58 o 
  13  14   2     3210.76     2898.46    447.67 o 
  14  14   2     2289.37     3046.94    534.31 o 
  15  14   2     2991.19     2501.02    460.19 o 
  16  14   2      386.82      482.69    396.71 o 
  17  14   2     2480.49     3553.49    578.13 o 
 -18  15   2      419.92      149.66    243.84 o 
 -17  15   2      171.28      382.05    236.30 o 
 -16  15   2      127.13      473.91    387.86 o 
 -15  15   2       94.70      477.37    227.03 o 
 -14  15   2      457.74      381.20    221.86 o 
 -13  15   2      888.67      740.65    399.50 o 
 -12  15   2      660.35      519.93    326.52 o 
 -11  15   2      220.39      -53.95    154.92 o 
 -10  15   2     3861.42     3452.63    475.71 o 
  -9  15   2      291.52      336.06    173.70 o 
  -8  15   2     2753.88     2630.35    400.59 o 
  -7  15   2     8450.93     8671.97    682.05 o 
  -6  15   2    11674.85    12530.29    733.78 o 
  -5  15   2      555.25      307.36    154.25 o 
  -4  15   2     1088.35     1093.50    208.67 o 
  -3  15   2       20.21       16.64    123.60 o 
  -2  15   2     4357.84     4694.41    411.80 o 
  -1  15   2      461.24      413.42    137.28 o 
   0  15   2      525.59      481.15    157.19 o 
   1  15   2      774.63      672.02    173.79 o 
   2  15   2     4477.22     3582.06    355.51 o 
   3  15   2      734.23      788.98    184.82 o 
   4  15   2        9.16      157.62    128.63 o 
   5  15   2      910.17      779.65    183.04 o 
   6  15   2     2491.10     2538.78    369.56 o 
   7  15   2     4260.95     4967.87    646.97 o 
   8  15   2       68.47      -65.73    188.93 o 
   9  15   2     4357.65     4281.47    536.88 o 
  10  15   2      164.44      130.07    168.47 o 
  11  15   2     2981.14     2836.34    437.98 o 
  12  15   2      121.46       -5.54    242.88 o 
  13  15   2      169.05      459.81    254.85 o 
  14  15   2       64.03     -278.84    185.89 o 
  15  15   2      921.07     1058.38    314.80 o 
  16  15   2      194.17     -188.39    198.16 o 
 -16  16   2     2191.97     1891.76    438.37 o 
 -15  16   2      158.64      320.20    216.74 o 
 -14  16   2     1583.92     2498.62    459.62 o 
 -13  16   2      178.56      425.84    227.79 o 
 -12  16   2       26.13     -197.86    154.18 o 
 -11  16   2      132.90       98.38    229.11 o 
 -10  16   2      257.24      223.46    214.18 o 
  -9  16   2        1.20      -94.72    302.41 o 
  -8  16   2      547.47      398.27    206.07 o 
  -7  16   2     2768.18     2759.58    531.03 o 
  -6  16   2     4012.82     4384.57    525.42 o 
  -5  16   2     4403.89     5335.01    948.24 o 
  -4  16   2      149.46      169.83    136.37 o 
  -3  16   2       54.05        5.47    114.88 o 
  -2  16   2     2096.85     1780.16    264.29 o 
  -1  16   2      472.28      303.18    187.31 o 
   0  16   2       77.62     -137.75    165.90 o 
   1  16   2        0.78      -90.22    118.26 o 
   2  16   2        6.28      -95.45    120.93 o 
   3  16   2       99.77      143.39    135.68 o 
   4  16   2     1008.07      715.71    184.06 o 
   5  16   2        1.77      -60.33    132.55 o 
   6  16   2     1457.47     1488.70    313.65 o 
   7  16   2      246.01      -14.48    152.15 o 
   8  16   2      378.16      369.82    211.89 o 
   9  16   2     2701.43     3204.24    461.59 o 
  10  16   2      140.84       79.52    165.87 o 
  11  16   2      182.95      131.67    195.44 o 
  12  16   2      111.50     -155.99    250.43 o 
  13  16   2      107.89     -154.30    404.91 o 
  14  16   2      188.89      -70.83    338.16 o 
  15  16   2       41.59      172.91    211.89 o 
 -14  17   2      239.60      372.04    252.22 o 
 -13  17   2      228.73      181.73    454.28 o 
 -12  17   2      111.23     -122.44    246.16 o 
 -11  17   2       32.47      -88.01    182.99 o 
 -10  17   2        8.10       38.66    171.94 o 
  -9  17   2      641.54      575.12    286.01 o 
  -8  17   2     1643.74     1880.85    389.33 o 
  -7  17   2      535.64      604.50    219.72 o 
  -6  17   2     4723.79     4209.08    526.09 o 
  -5  17   2      280.71      281.31    173.55 o 
  -4  17   2     5920.13     6166.35    565.21 o 
  -3  17   2     3255.91     2800.64    433.05 o 
  -2  17   2      936.34     1009.69    382.77 o 
  -1  17   2     4529.58     4137.17    513.45 o 
   0  17   2       11.82      185.15    176.74 o 
   1  17   2      101.43      -18.13    176.03 o 
   2  17   2        8.10     -174.51    116.34 o 
   3  17   2      399.22      179.30    153.85 o 
   4  17   2      835.07      697.40    206.65 o 
   5  17   2      114.92      182.78    138.48 o 
   6  17   2       73.89      111.02    153.25 o 
   7  17   2     2860.69     3239.38    458.61 o 
   8  17   2      101.13      130.59    185.13 o 
   9  17   2     2974.78     2904.54    456.21 o 
  10  17   2      247.96      426.54    215.14 o 
  11  17   2      111.59      102.28    183.40 o 
  12  17   2       90.40      -53.87    470.35 o 
  13  17   2        5.16      241.02    214.30 o 
 -12  18   2      183.82      478.81    256.89 o 
 -11  18   2       12.54     -121.23    336.36 o 
 -10  18   2       34.92     -254.26    169.51 o 
  -9  18   2       67.75       35.25    380.48 o 
  -8  18   2      167.65      116.00    271.42 o 
  -7  18   2       15.12      -97.34    253.87 o 
  -6  18   2     2819.58     2828.32    485.60 o 
  -5  18   2      350.17      408.33    202.70 o 
  -4  18   2     1194.56     1340.85    520.53 o 
  -3  18   2      387.41      445.29    235.17 o 
  -2  18   2     1732.32      994.44    306.68 o 
  -1  18   2       32.72      -58.45    194.21 o 
   0  18   2        7.91       64.13    217.46 o 
   1  18   2      281.89      378.02    219.45 o 
   2  18   2      595.37      573.34    225.43 o 
   3  18   2     1559.59     1441.43    259.72 o 
   4  18   2      376.38       82.02    264.32 o 
   5  18   2      216.14       -1.28    189.85 o 
   6  18   2       87.74      210.07    198.35 o 
   7  18   2     1190.23     1078.75    323.15 o 
   8  18   2       18.75      347.43    217.04 o 
   9  18   2     2945.41     2470.21    423.91 o 
  10  18   2      208.08       -4.24    189.47 o 
  11  18   2      542.12      675.06    443.62 o 
  -9  19   2      531.90      530.93    237.39 o 
  -8  19   2      233.20      362.62    208.00 o 
  -7  19   2       40.43       43.71    188.37 o 
  -6  19   2     1318.30      954.66    368.50 o 
  -5  19   2      493.58      249.61    312.91 o 
  -4  19   2     1720.66     1515.67    502.16 o 
  -3  19   2     1438.28     1253.93    477.24 o 
  -2  19   2      514.28      653.85    532.99 o 
  -1  19   2       99.47      126.73    196.34 o 
   0  19   2      324.64      361.17    242.06 o 
   1  19   2      836.02     1231.31    334.65 o 
   2  19   2       36.49     -161.43    185.17 o 
   3  19   2      472.51      505.81    256.56 o 
   4  19   2       18.19     -301.10    200.73 o 
   5  19   2     1878.98     2022.17    379.61 o 
   6  19   2       38.12      176.10    198.47 o 
   7  19   2     1110.52      732.65    365.72 o 
   8  19   2     1067.32     1044.77    283.15 o 
  -5  20   2      180.40     -109.55    316.52 o 
  -4  20   2      252.76      405.08    383.43 o 
  -3  20   2      258.15      762.59    383.43 o 
  -2  20   2        1.60      549.39    328.65 o 
  -1  20   2     2287.83     2090.48    478.06 o 
   0  20   2     4445.94     3120.34    469.69 o 
   1  20   2     3692.27     4189.33    566.75 o 
   2  20   2     3994.50     3398.86    568.91 o 
   3  20   2     1187.77     1152.58    447.39 o 
   4  20   2      842.83      532.67    367.03 o 
 -19   1   3      625.43      741.27    283.72 o 
 -18   1   3     6502.36     7803.04    656.98 o 
 -17   1   3       21.05       55.97    141.86 o 
 -16   1   3        0.15      -13.63     90.77 o 
 -15   1   3      123.67      198.02    105.27 o 
 -14   1   3       10.07      -49.80     63.46 o 
 -13   1   3      395.62      402.47     66.68 o 
 -12   1   3    10108.00     9619.42    233.68 o 
 -11   1   3        4.09       40.88     41.86 o 
 -10   1   3      365.61      366.50     81.90 o 
  -9   1   3      563.68      446.03     63.87 o 
  -8   1   3     2076.46     1972.00    157.72 o 
  -7   1   3       79.78      -69.50     72.00 o 
  -6   1   3    16017.43    15949.81    578.97 o 
  -5   1   3       49.18      -12.37     33.94 o 
  -4   1   3    18583.47    18577.77    289.34 o 
  -3   1   3     1442.57     1072.57     84.25 o 
  -2   1   3     2068.52     2111.15    148.13 o 
  -1   1   3       15.83       78.23     38.13 o 
   0   1   3    23242.81    23856.84    339.20 o 
   1   1   3    21168.47    22669.71    340.16 o 
   2   1   3    17589.79    18403.10    432.20 o 
   3   1   3     3269.07     3039.50    157.98 o 
   4   1   3     1530.81     1600.34    118.53 o 
   5   1   3     5331.61     5549.25    188.52 o 
   6   1   3     5145.31     5020.54    209.21 o 
   7   1   3    13877.10    13446.81    311.94 o 
   8   1   3       61.66       77.60     54.00 o 
   9   1   3     3601.65     3465.69    193.66 o 
  10   1   3     1258.45     1164.18    129.08 o 
  11   1   3      104.25       65.44     56.96 o 
  12   1   3       34.12       81.75     64.73 o 
  13   1   3     1321.58     1432.98    171.46 o 
  14   1   3     3741.65     4036.88    245.49 o 
  15   1   3     1761.90     1700.91    173.23 o 
  16   1   3      584.93      460.23    163.83 o 
  17   1   3        1.10       97.42    217.13 o 
 -21   2   3     1213.01     1082.72    383.76 o 
 -20   2   3        0.57        9.18    208.93 o 
 -19   2   3      250.54      -53.14    220.41 o 
 -18   2   3      207.28       -2.62    202.05 o 
 -17   2   3      290.32      516.92    268.63 o 
 -16   2   3     3685.44     3620.27    322.93 o 
 -15   2   3      391.90      381.72     99.14 o 
 -14   2   3     1752.46     1822.68    275.30 o 
 -13   2   3     3238.37     3096.32    216.64 o 
 -12   2   3    11588.65    12279.65    382.66 o 
 -11   2   3     3469.53     3640.25    238.24 o 
 -10   2   3    25355.16    25658.69    503.78 o 
  -9   2   3    11243.65    11151.68    315.42 o 
  -8   2   3        3.37       87.46     52.40 o 
  -7   2   3     3035.42     2692.82    110.98 o 
  -6   2   3     6446.32     6079.85    178.32 o 
  -5   2   3    33268.64    34289.66    460.94 o 
  -4   2   3    34600.73    35843.00    422.81 o 
  -3   2   3     2486.98     2327.51    114.38 o 
  -2   2   3    14994.06    15482.42    271.22 o 
  -1   2   3    49062.44    53182.09    550.14 o 
   0   2   3     3942.70     3387.22    155.71 o 
   1   2   3    35481.44    36404.75    454.86 o 
   2   2   3    73807.43    76683.20    725.08 o 
   3   2   3     7143.95     7085.30    240.57 o 
   4   2   3     5163.37     4698.29    233.68 o 
   5   2   3     1447.61     1676.91    138.56 o 
   6   2   3    14863.10    13900.89    328.70 o 
   7   2   3     9611.60     9981.28    270.95 o 
   8   2   3     4167.10     4415.07    195.57 o 
   9   2   3     6337.73     7197.42    245.75 o 
  10   2   3        0.47      -21.68     50.93 o 
  11   2   3      359.75      384.64    105.88 o 
  12   2   3      407.97      418.30    130.95 o 
  13   2   3      701.80      630.22    109.01 o 
  14   2   3      722.91      837.81    140.56 o 
  15   2   3      395.86      279.69    159.64 o 
  16   2   3      986.70     1179.48    244.99 o 
  17   2   3      437.15      536.86    193.23 o 
  18   2   3       22.43     -180.07    177.45 o 
 -22   3   3     1053.07      634.02    339.80 o 
 -21   3   3       94.64      153.50    253.54 o 
 -20   3   3     1850.29     2329.11    515.61 o 
 -19   3   3       67.52      174.82    200.41 o 
 -18   3   3     5876.73     6057.45    713.07 o 
 -17   3   3      159.65      163.01    206.31 o 
 -16   3   3     1432.36     1530.04    242.65 o 
 -15   3   3       15.88      -17.63    104.89 o 
 -14   3   3       71.55      118.40     78.78 o 
 -13   3   3      611.55      433.91     98.39 o 
 -12   3   3    12061.38    11905.80    360.00 o 
 -11   3   3      125.65      273.59     73.15 o 
 -10   3   3     4416.83     4018.06    211.28 o 
  -9   3   3     8167.27     8708.07    377.06 o 
  -8   3   3     1269.54      977.48    112.88 o 
  -7   3   3     1889.15     1717.58    127.40 o 
  -6   3   3    24916.84    25594.46    366.13 o 
  -5   3   3     2736.01     2778.83    133.49 o 
  -4   3   3    27444.35    30238.27    847.18 o 
  -3   3   3        2.70        7.96     37.25 o 
  -2   3   3    66904.39    72472.87    692.77 o 
  -1   3   3      820.69      798.15     85.06 o 
   0   3   3    19040.43    19460.49    331.27 o 
   1   3   3     7391.68     7566.71    206.42 o 
   2   3   3     9173.55     9824.33    239.40 o 
   3   3   3     5663.53     4736.18    170.36 o 
   4   3   3      167.00       75.99     46.67 o 
   5   3   3     2329.02     2070.53    138.81 o 
   6   3   3    11138.61    10585.70    270.71 o 
   7   3   3    22343.57    25170.52    436.88 o 
   8   3   3     4698.07     4644.60    200.55 o 
   9   3   3    14694.71    15322.87    458.08 o 
  10   3   3     1216.57     1155.85    149.03 o 
  11   3   3        0.76        8.99     76.41 o 
  12   3   3     3064.55     3057.56    204.65 o 
  13   3   3     7801.32     7839.52    360.19 o 
  14   3   3     5587.86     5975.78    335.67 o 
  15   3   3     6507.10     6035.54    481.56 o 
  16   3   3     1667.61     1500.18    278.87 o 
  17   3   3       25.75      300.72    158.04 o 
  18   3   3     1844.87     2401.42    635.49 o 
  19   3   3      285.33       59.37    233.21 o 
 -23   4   3      569.72      536.27    368.34 o 
 -22   4   3      286.92      401.80    317.50 o 
 -21   4   3       70.17      150.88    244.36 o 
 -20   4   3       34.66      -14.43    198.11 o 
 -19   4   3     1192.88     1106.66    372.60 o 
 -18   4   3      203.27      319.80    276.17 o 
 -17   4   3     1318.95      987.67    223.47 o 
 -16   4   3        8.05       95.88    110.55 o 
 -15   4   3      677.71      797.62    187.19 o 
 -14   4   3      841.12      791.38    180.01 o 
 -13   4   3     1369.01     1115.77    143.31 o 
 -12   4   3     7458.89     6796.54    279.01 o 
 -11   4   3       81.59      220.92     64.54 o 
 -10   4   3    10206.18    11176.94    353.10 o 
  -9   4   3     3024.24     2585.24    243.76 o 
  -8   4   3      113.08      117.16    100.57 o 
  -7   4   3     8335.30     8446.93    192.80 o 
  -6   4   3     2837.52     2489.11    139.10 o 
  -5   4   3     4100.53     3814.08    161.89 o 
  -4   4   3    13952.58    14724.38    320.63 o 
  -3   4   3    10069.60    10700.18    277.94 o 
  -2   4   3       91.21       24.54     47.00 o 
  -1   4   3    12133.75    12811.82    278.23 o 
   0   4   3     1821.61     1668.22    123.53 o 
   1   4   3    32250.59    34275.59    477.73 o 
   2   4   3       92.45       55.10     43.40 o 
   3   4   3    11242.65    11051.78    267.08 o 
   4   4   3     4530.95     4573.64    362.47 o 
   5   4   3      385.59      357.88     68.93 o 
   6   4   3     6772.75     7248.46    368.04 o 
   7   4   3     4980.07     4600.82    192.06 o 
   8   4   3     2351.66     2322.48    157.07 o 
   9   4   3        9.13      -23.73     56.51 o 
  10   4   3       36.57       50.67     58.02 o 
  11   4   3      353.07      228.62     79.53 o 
  12   4   3      953.71      937.32    157.64 o 
  13   4   3       15.55       61.11     84.68 o 
  14   4   3       74.87       23.15    126.45 o 
  15   4   3      872.81      718.49    212.93 o 
  16   4   3     3083.99     3272.17    404.48 o 
  17   4   3     2577.04     2555.93    364.52 o 
  18   4   3     1190.72     1315.88    285.05 o 
  19   4   3       31.59      170.89    264.69 o 
  20   4   3        9.54      133.49    277.81 o 
 -24   5   3       74.85     -221.40    245.67 o 
 -23   5   3       25.02       85.28    317.50 o 
 -22   5   3      245.46       13.78    258.46 o 
 -21   5   3      345.39      328.65    307.99 o 
 -20   5   3      330.80      388.02    298.15 o 
 -19   5   3      739.29     1261.80    410.98 o 
 -18   5   3     3330.83     3011.01    581.54 o 
 -17   5   3     1983.33     1948.70    298.29 o 
 -16   5   3     2218.51     2625.24    382.77 o 
 -15   5   3      614.15      723.61    187.31 o 
 -14   5   3      704.73      586.99    174.35 o 
 -13   5   3     5636.37     5266.14    415.24 o 
 -12   5   3     2565.87     2558.70    199.46 o 
 -11   5   3      320.27      362.16     83.07 o 
 -10   5   3      164.81      213.45     67.75 o 
  -9   5   3     5773.11     6015.32    250.06 o 
  -8   5   3      717.75      623.54     75.56 o 
  -7   5   3     1163.66     1074.91     93.41 o 
  -6   5   3      915.61      928.86     93.48 o 
  -5   5   3    10913.40    11215.15    380.06 o 
  -4   5   3    18517.46    19766.31    398.09 o 
  -3   5   3     3301.64     3814.60    182.88 o 
  -2   5   3     7191.86     6632.34    237.35 o 
  -1   5   3      176.21      144.10     62.59 o 
   0   5   3      108.46       30.09     42.91 o 
   1   5   3      645.56      724.76     92.92 o 
   2   5   3    11288.59    11661.44    285.16 o 
   3   5   3     3464.32     3205.34    257.45 o 
   4   5   3     4065.33     4182.34    177.82 o 
   5   5   3      781.02      825.83     94.95 o 
   6   5   3      359.48      449.47     80.95 o 
   7   5   3     8705.33     9290.77    263.48 o 
   8   5   3     3221.14     3243.13    172.62 o 
   9   5   3    22695.26    25546.90    725.95 o 
  10   5   3     1686.30     1619.61    189.13 o 
  11   5   3      284.34      276.06    136.17 o 
  12   5   3        3.44      -54.17     84.43 o 
  13   5   3      695.41      618.76    137.11 o 
  14   5   3      952.54      795.68    227.93 o 
  15   5   3      463.62      456.16    197.92 o 
  16   5   3       10.71     -161.97    128.13 o 
  17   5   3     1161.45      972.28    249.90 o 
  18   5   3      952.43      703.57    422.62 o 
  19   5   3        1.02       42.59    179.79 o 
  20   5   3      197.27      147.60    326.36 o 
  21   5   3      152.94      224.02    329.64 o 
 -24   6   3      312.17      387.69    321.76 o 
 -23   6   3     1169.27     1782.01    537.26 o 
 -22   6   3       15.17      -54.78    256.82 o 
 -21   6   3       27.28       23.94    263.71 o 
 -20   6   3      108.21        9.84    259.77 o 
 -19   6   3       43.26      128.57    247.64 o 
 -18   6   3     2864.73     3328.46   1028.27 o 
 -17   6   3      104.58      196.99    202.05 o 
 -16   6   3      612.56      581.35    203.04 o 
 -15   6   3      991.75      991.73    378.51 o 
 -14   6   3      299.03       64.75    121.21 o 
 -13   6   3       95.56      162.09    231.07 o 
 -12   6   3       30.38      194.21    114.62 o 
 -11   6   3     7162.46     7017.52    443.66 o 
 -10   6   3        9.03      -26.71     50.98 o 
  -9   6   3      974.69      733.06     75.23 o 
  -8   6   3     4281.61     4755.61    228.25 o 
  -7   6   3     2381.08     2256.39    135.04 o 
  -6   6   3      349.44      396.46     69.47 o 
  -5   6   3     2049.06     2213.98    143.93 o 
  -4   6   3     5224.72     5668.97    205.30 o 
  -3   6   3    15290.16    16463.48    390.70 o 
  -2   6   3     1473.16     1487.60    146.87 o 
  -1   6   3      274.10      257.65     70.99 o 
   0   6   3     3606.94     3671.64    213.69 o 
   1   6   3       36.10        7.64     82.59 o 
   2   6   3      782.51      711.18     91.90 o 
   3   6   3      248.54      211.12     57.91 o 
   4   6   3    11819.96    12596.40    308.54 o 
   5   6   3      730.76      710.55     90.13 o 
   6   6   3       99.69       62.36     48.47 o 
   7   6   3     1726.06     1744.17    138.49 o 
   8   6   3    12449.17    13039.69    551.35 o 
   9   6   3      973.91      843.86    142.82 o 
  10   6   3        6.57        6.38     75.04 o 
  11   6   3     1337.36     1508.98    197.74 o 
  12   6   3      843.55      710.82    143.35 o 
  13   6   3       29.20      -67.89    135.30 o 
  14   6   3      123.34      227.47    158.13 o 
  15   6   3        4.49      153.01    165.35 o 
  16   6   3     2142.51     3049.46    408.96 o 
  17   6   3      109.05       76.71    183.68 o 
  18   6   3      378.18      368.47    209.26 o 
  19   6   3       37.68       84.10    200.02 o 
  20   6   3        7.07      178.43    273.88 o 
  21   6   3      551.71      380.80    348.66 o 
  22   6   3      209.51      564.15    387.69 o 
 -24   7   3     1020.67      953.81    414.59 o 
 -23   7   3      883.21     1202.76    469.69 o 
 -22   7   3      466.07       11.81    263.71 o 
 -21   7   3       22.35       17.38    273.88 o 
 -20   7   3      490.05      408.36    308.32 o 
 -19   7   3       28.63      279.78    279.13 o 
 -18   7   3      240.65      147.73    179.50 o 
 -17   7   3     2027.01     1928.11    507.25 o 
 -16   7   3       32.04      136.70    152.06 o 
 -15   7   3     2671.54     2537.32    358.61 o 
 -14   7   3      130.36      240.76    151.38 o 
 -13   7   3     6638.55     7162.23    553.66 o 
 -12   7   3     2038.28     1695.71    278.30 o 
 -11   7   3     6884.90     6917.88    490.41 o 
 -10   7   3     3409.99     3201.80    373.75 o 
  -9   7   3     4239.50     3866.00    177.68 o 
  -8   7   3     4038.22     4116.91    174.98 o 
  -7   7   3     2196.84     2561.03    154.42 o 
  -6   7   3     5820.58     6094.04    217.44 o 
  -5   7   3       13.07      -70.53     49.99 o 
  -4   7   3     2742.92     2991.37    179.31 o 
  -3   7   3    13391.20    13893.75    466.98 o 
  -2   7   3        5.05       21.26     58.09 o 
  -1   7   3     1078.21     1099.84    138.41 o 
   0   7   3    10898.96    11398.33    354.40 o 
   1   7   3     8747.53     8912.55    315.22 o 
   2   7   3      495.82      452.22     95.96 o 
   3   7   3      198.06      256.34    128.52 o 
   4   7   3      440.70      419.29     77.53 o 
   5   7   3     4828.85     4786.03    233.52 o 
   6   7   3     4115.83     3891.88    187.71 o 
   7   7   3      459.21      410.89     80.55 o 
   8   7   3     3780.76     3963.15    293.82 o 
   9   7   3     3166.82     3273.60    278.04 o 
  10   7   3      117.79      145.95    102.35 o 
  11   7   3      264.32      125.13    100.99 o 
  12   7   3     4139.24     4011.60    443.89 o 
  13   7   3       18.50       10.17    144.53 o 
  14   7   3     2391.23     2135.52    411.47 o 
  15   7   3        4.76     -213.33    142.22 o 
  16   7   3       81.23     -200.45    149.23 o 
  17   7   3      989.63     1245.63    290.97 o 
  18   7   3        1.24     -101.58    165.23 o 
  19   7   3      749.11      207.92    234.31 o 
  20   7   3      169.13      413.39    213.90 o 
  21   7   3       64.37       -3.61    326.68 o 
  22   7   3      159.31     -213.53    273.22 o 
 -24   8   3      914.97     1041.72    402.45 o 
 -23   8   3      851.81      951.19    407.70 o 
 -22   8   3       82.79      379.16    306.35 o 
 -21   8   3      110.36      538.90    341.12 o 
 -20   8   3     1492.58     1001.37    414.92 o 
 -19   8   3      673.05      310.45    209.89 o 
 -18   8   3      251.50      103.90    160.41 o 
 -17   8   3       40.92       98.12    157.87 o 
 -16   8   3     1585.13     1977.33    608.93 o 
 -15   8   3      824.28      832.43    234.36 o 
 -14   8   3       14.42     -153.82    112.81 o 
 -13   8   3      353.14      307.18    172.31 o 
 -12   8   3      300.66      242.96    162.51 o 
 -11   8   3      314.44      399.26    164.70 o 
 -10   8   3     5938.21     5908.96    472.59 o 
  -9   8   3     1864.35     1895.95    277.14 o 
  -8   8   3     5563.24     5611.25    213.77 o 
  -7   8   3     2178.34     2365.98    160.57 o 
  -6   8   3     1370.66     1202.18    124.15 o 
  -5   8   3     6448.38     6494.67    268.86 o 
  -4   8   3     3071.11     2902.03    198.91 o 
  -3   8   3      363.82      319.83     76.38 o 
  -2   8   3       19.08      102.61     60.69 o 
  -1   8   3    25501.01    28627.61    525.52 o 
   0   8   3     2589.50     2897.81    219.64 o 
   1   8   3    12416.97    12577.69    390.20 o 
   2   8   3    15955.93    16077.66    443.12 o 
   3   8   3     1395.11     1284.48    172.26 o 
   4   8   3       22.69       90.98     83.77 o 
   5   8   3     3429.53     3359.35    209.74 o 
   6   8   3       57.47      205.96    147.36 o 
   7   8   3        0.14       -3.93     66.46 o 
   8   8   3      223.50      116.56     81.64 o 
   9   8   3     1002.13     1109.97    172.19 o 
  10   8   3     1875.96     1602.89    205.55 o 
  11   8   3     2067.96     1682.58    214.96 o 
  12   8   3     9948.86    10267.90    776.20 o 
  13   8   3      188.78        5.23    168.74 o 
  14   8   3     5411.12     5801.28   1187.51 o 
  15   8   3      494.68      286.83    198.57 o 
  16   8   3     1579.88      945.78    281.33 o 
  17   8   3       17.22      -29.47    175.57 o 
  18   8   3      549.26      287.04    222.23 o 
  19   8   3      124.86      219.93    199.43 o 
  20   8   3       16.27       40.83    186.61 o 
  21   8   3       40.46      -64.94    289.29 o 
  22   8   3      100.82      347.68    350.63 o 
 -23   9   3      159.60       22.30    307.01 o 
 -21   9   3        2.83      253.54    256.82 o 
 -20   9   3     2756.47     2649.56    648.45 o 
 -19   9   3      365.00      285.00    303.23 o 
 -18   9   3      560.74      728.08    245.45 o 
 -17   9   3       47.22      427.02    210.45 o 
 -16   9   3     2831.17     3043.14    424.38 o 
 -15   9   3       91.33        1.67    137.67 o 
 -14   9   3       58.04      188.02    152.57 o 
 -13   9   3       60.83       82.03    248.79 o 
 -12   9   3       95.41      -92.07    128.14 o 
 -11   9   3     3916.15     3812.42    757.34 o 
 -10   9   3       96.62       -8.18    102.10 o 
  -9   9   3     2991.56     3377.13    390.54 o 
  -8   9   3     1789.28     1814.09    195.67 o 
  -7   9   3      334.82      347.44     79.02 o 
  -6   9   3     1407.91     1445.38    145.18 o 
  -5   9   3       17.58       -7.37     56.42 o 
  -4   9   3       29.83       72.78     63.61 o 
  -3   9   3     2020.35     2010.77    174.25 o 
  -2   9   3     4462.13     5106.30    249.56 o 
  -1   9   3     1971.04     1864.94    202.81 o 
   0   9   3      810.31      692.03    109.68 o 
   1   9   3     4025.36     4170.17    238.62 o 
   2   9   3       13.81      244.93     79.16 o 
   3   9   3     1885.75     1914.57    234.42 o 
   4   9   3      596.72      696.69    204.48 o 
   5   9   3     4604.90     4985.92    274.77 o 
   6   9   3      360.48      357.28    323.40 o 
   7   9   3     1315.49      970.02    212.77 o 
   8   9   3      429.59      162.09    118.51 o 
   9   9   3     7874.40     7655.28    571.93 o 
  10   9   3      111.92       75.35    137.62 o 
  11   9   3     2097.89     1708.43    327.60 o 
  12   9   3     3943.67     3867.90    473.48 o 
  13   9   3       12.96       55.60    155.06 o 
  14   9   3     2522.40     2782.27    427.40 o 
  15   9   3      542.92      587.35    247.75 o 
  16   9   3     1704.72     1537.50    333.62 o 
  17   9   3      976.37     1453.07    817.86 o 
  18   9   3      191.01       70.14    191.31 o 
  19   9   3      341.17      407.29    235.39 o 
  20   9   3     2210.01     2779.77    650.75 o 
  21   9   3       95.71     -203.40    208.14 o 
 -23  10   3       64.49      396.55    361.78 o 
 -22  10   3       60.62     -342.76    249.61 o 
 -21  10   3      118.56      303.07    327.01 o 
 -20  10   3       30.52      -43.63    198.97 o 
 -19  10   3     1672.47     1799.35    355.65 o 
 -18  10   3      501.34      428.37    300.12 o 
 -17  10   3     1185.95     1410.18    375.72 o 
 -16  10   3        5.32       98.37    160.10 o 
 -15  10   3      855.92      145.98    185.41 o 
 -14  10   3     5666.87     5155.67    542.02 o 
 -13  10   3     1257.26      998.08    251.48 o 
 -12  10   3      873.69      917.84    238.94 o 
 -11  10   3      368.06      344.55    162.84 o 
 -10  10   3      246.23      296.57    187.78 o 
  -9  10   3      131.88      286.58    213.03 o 
  -8  10   3     1234.38     1344.65    252.22 o 
  -7  10   3      185.21      -35.30    152.17 o 
  -6  10   3     3758.29     3720.37    229.18 o 
  -5  10   3     7225.37     7224.63    292.71 o 
  -4  10   3      312.01      382.22     93.22 o 
  -3  10   3      175.17      187.23     75.90 o 
  -2  10   3     6873.69     6942.25    295.87 o 
  -1  10   3      756.61      439.55     99.39 o 
   0  10   3      612.83      565.98    106.56 o 
   1  10   3     9482.86     9806.44    602.15 o 
   2  10   3     3374.33     3092.04    222.10 o 
   3  10   3      782.14     1087.31    137.06 o 
   4  10   3       19.24       32.97     69.90 o 
   5  10   3     1307.26     1257.53    249.16 o 
   6  10   3     1536.19     1058.13    241.47 o 
   7  10   3      330.69      114.79    144.67 o 
   8  10   3     7529.43     8757.28    669.93 o 
   9  10   3       37.15      129.65    132.63 o 
  10  10   3     4607.41     5693.25    543.34 o 
  11  10   3        1.01       43.33    147.76 o 
  12  10   3     5947.96     5117.73    583.34 o 
  13  10   3       85.87      -80.14    178.66 o 
  14  10   3      448.50      331.19    212.21 o 
  15  10   3      371.54       99.42    175.40 o 
  16  10   3     1218.40     1365.89    330.39 o 
  17  10   3        2.97      186.63    205.79 o 
  18  10   3      176.65      289.41    210.67 o 
  19  10   3       35.13      -36.00    289.62 o 
  20  10   3      315.14      754.53    269.82 o 
 -22  11   3        0.26      323.40    369.32 o 
 -21  11   3      985.45     1369.06    461.49 o 
 -20  11   3        0.45     -103.77    317.99 o 
 -19  11   3     1110.90     1125.56    389.50 o 
 -18  11   3       10.40      240.43    236.98 o 
 -17  11   3     1187.78      726.22    266.75 o 
 -16  11   3      220.24      252.01    187.04 o 
 -15  11   3     1652.59     1307.81    312.73 o 
 -14  11   3      207.19        8.30    156.13 o 
 -13  11   3       13.31      -36.15    125.89 o 
 -12  11   3     2584.26     2288.53    368.11 o 
 -11  11   3     1046.21      902.43    215.62 o 
 -10  11   3        2.26        4.18    117.53 o 
  -9  11   3      204.75      381.83    161.05 o 
  -8  11   3      337.78      245.46    161.70 o 
  -7  11   3     2589.67     2959.30    273.14 o 
  -6  11   3     2507.37     2119.72    235.16 o 
  -5  11   3     9582.62    10886.88    361.62 o 
  -4  11   3     5902.50     5987.99    295.01 o 
  -3  11   3     4647.91     4874.68    282.57 o 
  -2  11   3      118.44      220.49     82.11 o 
  -1  11   3     1178.81     1084.36    150.78 o 
   0  11   3       70.66       -1.02     68.68 o 
   1  11   3     2389.41     2428.28    214.37 o 
   2  11   3     1828.35     1889.65    189.76 o 
   3  11   3     3579.26     4027.98    258.53 o 
   4  11   3     2776.01     2847.96    289.01 o 
   5  11   3        3.26       78.32     92.53 o 
   6  11   3     2547.18     2088.37    253.35 o 
   7  11   3     1572.31     1685.75    306.85 o 
   8  11   3        0.50       68.63    128.74 o 
   9  11   3      560.71      431.38    232.06 o 
  10  11   3      519.72      563.52    197.14 o 
  11  11   3      335.01      298.80    173.65 o 
  12  11   3      907.52      918.88    264.48 o 
  13  11   3      141.93       83.91    171.91 o 
  14  11   3      353.66      275.01    208.64 o 
  15  11   3       15.41      105.82    254.03 o 
  16  11   3      942.60     1328.00    337.67 o 
  17  11   3      110.45      291.00    218.28 o 
  18  11   3       80.25      -52.58    253.87 o 
  19  11   3      130.14      121.90    221.56 o 
  20  11   3       24.64       62.77    252.03 o 
 -21  12   3     1151.92     1212.03    419.84 o 
 -20  12   3     1109.12      866.25    291.54 o 
 -19  12   3     1123.95      964.64    502.00 o 
 -18  12   3      201.04      465.53    237.23 o 
 -17  12   3     5661.52     6373.00    671.75 o 
 -16  12   3      181.97      101.44    176.96 o 
 -15  12   3      671.81      711.79    241.17 o 
 -14  12   3     1190.72     1053.19    266.40 o 
 -13  12   3      472.33      584.95    236.51 o 
 -12  12   3     2663.81     3288.52    447.16 o 
 -11  12   3     4364.28     3489.17    490.19 o 
 -10  12   3     5000.92     5112.10    532.39 o 
  -9  12   3      438.75      471.57    164.79 o 
  -8  12   3        3.48      285.16    145.22 o 
  -7  12   3     3436.43     3686.61    431.82 o 
  -6  12   3      831.70      642.01    145.90 o 
  -5  12   3      147.77      331.62    117.48 o 
  -4  12   3     3908.35     4298.44    280.37 o 
  -3  12   3      582.29      802.11    137.12 o 
  -2  12   3      440.49      583.67    144.91 o 
  -1  12   3     1425.26     1272.52    163.69 o 
   0  12   3     1124.75      976.27    165.79 o 
   1  12   3       55.51       32.41     81.50 o 
   2  12   3      189.40      266.60     91.15 o 
   3  12   3      543.88      254.33    119.02 o 
   4  12   3      851.66      841.81    176.06 o 
   5  12   3       17.86       55.66    103.57 o 
   6  12   3     8690.59     9341.37    482.67 o 
   7  12   3     1598.77     1813.76    280.85 o 
   8  12   3    11989.67    11874.36    554.03 o 
   9  12   3      521.64      467.55    184.00 o 
  10  12   3     4533.02     3918.44    482.32 o 
  11  12   3        5.64       82.42    158.20 o 
  12  12   3       69.16       77.07    168.48 o 
  13  12   3      189.74      360.19    202.70 o 
  14  12   3      335.21      -63.83    208.28 o 
  15  12   3      803.43      666.38    267.35 o 
  16  12   3      113.29       53.73    191.83 o 
  17  12   3       22.74      322.80    308.65 o 
  18  12   3      125.70       59.23    229.11 o 
  19  12   3      110.54      130.50    294.21 o 
 -20  13   3      763.06      809.75    327.97 o 
 -19  13   3     1663.24     1503.58    366.34 o 
 -18  13   3      286.20      173.41    272.57 o 
 -17  13   3     1531.85     1524.86    351.29 o 
 -16  13   3      535.58      372.74    214.78 o 
 -15  13   3     2019.74     1991.99    379.21 o 
 -14  13   3       84.27      157.63    160.70 o 
 -13  13   3     3854.54     3603.92    613.03 o 
 -12  13   3      102.10       79.78    233.86 o 
 -11  13   3      155.75      295.21    190.88 o 
 -10  13   3       22.25      143.72    138.69 o 
  -9  13   3     3021.53     3255.37    615.49 o 
  -8  13   3       86.61      -75.89    128.28 o 
  -7  13   3    12069.80    11825.37    659.77 o 
  -6  13   3      244.32      308.22    125.26 o 
  -5  13   3    12454.32    14137.28    547.56 o 
  -4  13   3     1289.22     1216.82    207.09 o 
  -3  13   3     3301.71     3046.88    252.91 o 
  -2  13   3     2423.04     2503.25    235.35 o 
  -1  13   3      489.80      538.72    127.53 o 
   0  13   3      437.25      365.32    115.10 o 
   1  13   3      574.27      581.87    125.99 o 
   2  13   3     2315.85     2038.53    265.54 o 
   3  13   3      108.81      -31.16    103.61 o 
   4  13   3      722.22      714.20    171.32 o 
   5  13   3       10.74       22.51    103.36 o 
   6  13   3       22.10      -63.28    159.26 o 
   7  13   3     1491.02     1210.86    229.28 o 
   8  13   3     3012.44     3101.24    334.63 o 
   9  13   3      177.11      225.35    184.83 o 
  10  13   3      429.18      299.87    178.26 o 
  11  13   3     1378.34      892.94    307.17 o 
  12  13   3     3505.24     2903.80    437.76 o 
  13  13   3     1125.46     1270.40    326.64 o 
  14  13   3      873.08      507.27    296.67 o 
  15  13   3      270.00       80.52    496.59 o 
  16  13   3        5.01      140.83    210.87 o 
  17  13   3       41.74     -158.67    209.85 o 
  18  13   3     1514.36     1699.25    392.24 o 
 -19  14   3     1964.45     2233.66    645.17 o 
 -18  14   3        6.96      -70.42    227.90 o 
 -17  14   3     2338.92     2711.70    449.10 o 
 -16  14   3      512.46      327.98    258.63 o 
 -15  14   3      928.37      836.55    257.15 o 
 -14  14   3      113.82     -170.61    144.74 o 
 -13  14   3      303.42      -22.73    130.23 o 
 -12  14   3     2679.52     2258.72    443.78 o 
 -11  14   3      174.98       96.01    143.33 o 
 -10  14   3     2303.44     2314.14    453.95 o 
  -9  14   3      233.17      542.66    188.67 o 
  -8  14   3      577.28      514.14    194.58 o 
  -7  14   3      345.21      233.28    156.87 o 
  -6  14   3      937.04     1193.20    269.08 o 
  -5  14   3     5424.59     6520.76    645.41 o 
  -4  14   3      455.61      434.53    194.11 o 
  -3  14   3      322.75      232.63    119.40 o 
  -2  14   3      516.46      475.37    118.42 o 
  -1  14   3      615.00      666.33    133.91 o 
   0  14   3      344.81      170.71    100.65 o 
   1  14   3      707.07      507.79    218.08 o 
   2  14   3      402.50      200.86    132.41 o 
   3  14   3      124.47       65.36    122.17 o 
   4  14   3      298.22      548.99    169.69 o 
   5  14   3     2122.06     2092.75    282.66 o 
   6  14   3     7706.57     8221.51    519.26 o 
   7  14   3      541.00      391.22    159.32 o 
   8  14   3    16922.69    19182.06   1611.61 o 
   9  14   3      908.25      955.83    346.86 o 
  10  14   3     5250.06     5919.61    684.86 o 
  11  14   3      875.33      943.47    323.57 o 
  12  14   3       92.65       22.83    388.68 o 
  13  14   3      420.73      264.77    318.32 o 
  14  14   3       32.74      143.35    210.99 o 
  15  14   3      287.67      669.48    385.72 o 
  16  14   3      445.08      591.15    269.84 o 
  17  14   3      249.14      -73.42    239.50 o 
 -18  15   3      759.88      717.50    509.38 o 
 -17  15   3      207.33      252.39    223.73 o 
 -16  15   3       22.05      400.79    213.34 o 
 -15  15   3      620.63      524.73    243.52 o 
 -14  15   3       43.16     -194.94    172.82 o 
 -13  15   3      492.49      571.81    221.64 o 
 -12  15   3       32.95       27.85    164.77 o 
 -11  15   3     1820.16     2437.77    979.89 o 
 -10  15   3      279.11      136.55    322.26 o 
  -9  15   3     4550.63     4375.00    528.97 o 
  -8  15   3      291.96      461.25    205.42 o 
  -7  15   3     9563.24     9197.31    705.15 o 
  -6  15   3     1224.33      815.75    256.04 o 
  -5  15   3     3590.43     3607.66    356.70 o 
  -4  15   3     1189.78     1018.47    206.46 o 
  -3  15   3      461.06      269.98    137.98 o 
  -2  15   3     2092.33     1906.90    267.39 o 
  -1  15   3       64.17      184.06     98.44 o 
   0  15   3      877.40     1011.61    198.47 o 
   1  15   3     2483.67     2465.72    308.53 o 
   2  15   3      592.73      894.73    201.24 o 
   3  15   3      404.10      154.13    139.83 o 
   4  15   3       51.72       83.91    117.30 o 
   5  15   3        4.28     -101.21    112.93 o 
   6  15   3      587.09      592.52    173.02 o 
   7  15   3      713.67      862.99    259.04 o 
   8  15   3      714.26      410.85    202.10 o 
   9  15   3     1809.78     1136.70    580.23 o 
  10  15   3      438.82      655.56    226.75 o 
  11  15   3       54.65      303.87    212.71 o 
  12  15   3      251.87      219.71    434.92 o 
  13  15   3     1173.23     1529.13    368.93 o 
  14  15   3      311.00      -40.74    366.86 o 
  15  15   3      475.06      649.72    259.29 o 
 -16  16   3       39.30      298.36    561.04 o 
 -15  16   3      820.27      839.79    282.12 o 
 -14  16   3      171.69      191.69    442.47 o 
 -13  16   3      217.84       25.02    233.86 o 
 -12  16   3       48.76      298.30    183.62 o 
 -11  16   3      632.21     1046.57    272.91 o 
 -10  16   3     1962.79     1773.50    340.54 o 
  -9  16   3      110.75      174.06    175.25 o 
  -8  16   3       11.73      -66.94    175.29 o 
  -7  16   3        0.16      -46.56    155.55 o 
  -6  16   3       10.47      243.60    174.63 o 
  -5  16   3     1301.46      823.30    627.79 o 
  -4  16   3      424.70      176.29    149.42 o 
  -3  16   3       33.54     -161.51    121.20 o 
  -2  16   3      628.37      790.46    233.29 o 
  -1  16   3      682.34      638.64    423.94 o 
   0  16   3      984.96      927.60    199.85 o 
   1  16   3      141.27      207.83    133.00 o 
   2  16   3     4281.23     3825.35    395.78 o 
   3  16   3      536.84      282.59    157.21 o 
   4  16   3     2951.08     2566.20    325.66 o 
   5  16   3      253.02      346.26    158.54 o 
   6  16   3     8271.79     8912.30    573.94 o 
   7  16   3       53.16      206.68    173.63 o 
   8  16   3     3853.44     3268.26    496.10 o 
   9  16   3     1032.24      918.36    264.94 o 
  10  16   3     3036.09     2653.04    440.08 o 
  11  16   3       17.82     -110.59    169.56 o 
  12  16   3     2149.53     1886.45    593.84 o 
  13  16   3      536.84      383.89    257.31 o 
  14  16   3      445.46      545.08    360.80 o 
 -14  17   3        3.51      129.70    193.72 o 
 -13  17   3     1934.52     2228.83    438.08 o 
 -12  17   3       41.39     -136.35    227.96 o 
 -11  17   3     4387.26     5488.59    772.92 o 
 -10  17   3      423.03      472.43    247.81 o 
  -9  17   3     6417.50     5537.80   1310.35 o 
  -8  17   3     2942.35     2116.85    385.36 o 
  -7  17   3     5042.92     5400.93    619.26 o 
  -6  17   3      120.96      -52.14    172.85 o 
  -5  17   3     1466.03     1479.02    306.22 o 
  -4  17   3      340.11      265.08    166.16 o 
  -3  17   3     1032.34     1416.44    401.80 o 
  -2  17   3     2369.62     2757.03    504.46 o 
  -1  17   3      276.30     -141.08    168.54 o 
   0  17   3     2390.13     2102.18    385.06 o 
   1  17   3      565.46      263.16    374.90 o 
   2  17   3     1266.92     1235.25    244.46 o 
   3  17   3      819.35      749.04    206.91 o 
   4  17   3       17.33      269.73    138.09 o 
   5  17   3     1962.94     2259.19    326.97 o 
   6  17   3       61.70      116.24    172.24 o 
   7  17   3     1233.38     1643.17    352.78 o 
   8  17   3      564.30      686.53    347.84 o 
   9  17   3      534.83      578.27    266.50 o 
  10  17   3       62.48      369.52    369.16 o 
  11  17   3       82.08      318.21    199.07 o 
  12  17   3       56.91     -258.45    201.73 o 
 -12  18   3      105.88     -249.73    295.53 o 
 -11  18   3       31.21     -135.34    178.86 o 
 -10  18   3      271.16      240.09    207.30 o 
  -9  18   3        0.12     -115.86    163.92 o 
  -8  18   3     1185.60     1371.89    310.49 o 
  -7  18   3       38.48      -98.38    259.94 o 
  -6  18   3     2205.55     2759.73    423.00 o 
  -5  18   3      159.00       96.63    319.47 o 
  -4  18   3     1561.76     1848.26    570.71 o 
  -3  18   3      164.23      759.64    377.52 o 
  -2  18   3     1179.07      957.97    307.32 o 
  -1  18   3      237.98      -55.94    191.06 o 
   0  18   3     2759.60     2305.91    418.99 o 
   1  18   3      414.93      392.49    213.61 o 
   2  18   3      992.83     1298.20    404.75 o 
   3  18   3     1288.45     1645.92    267.42 o 
   4  18   3     2270.82     2179.73    308.05 o 
   5  18   3       63.09      -11.69    156.59 o 
   6  18   3     1178.12     1135.88    335.70 o 
   7  18   3       12.52      106.81    187.88 o 
   8  18   3      429.39      469.80    435.09 o 
   9  18   3        6.10     -109.60    187.73 o 
  10  18   3      176.10      607.26    248.21 o 
  -9  19   3     4575.27     5201.77   1303.62 o 
  -8  19   3       88.83      215.72    678.13 o 
  -7  19   3     1392.52     1072.63    311.34 o 
  -6  19   3       26.58      284.05    295.20 o 
  -5  19   3     2703.19     3110.07    705.85 o 
  -4  19   3      174.46      750.78    434.60 o 
  -3  19   3      790.49      489.37    384.41 o 
  -2  19   3     1118.01      677.86    426.07 o 
  -1  19   3       31.61      293.18    215.16 o 
   0  19   3     2205.01     2843.84    444.59 o 
   1  19   3      144.67      -55.78    174.37 o 
   2  19   3       23.18      -77.27    178.86 o 
   3  19   3     2731.33     2815.93    468.90 o 
   4  19   3      555.51      707.44    249.37 o 
   5  19   3     1261.75     1174.10    291.26 o 
   6  19   3       12.63      -49.11    192.91 o 
   7  19   3     3004.88     2255.79    417.30 o 
  -4  20   3      527.92      229.27    381.13 o 
  -3  20   3        5.57       78.72    361.45 o 
  -2  20   3       73.28      -81.67    322.09 o 
  -1  20   3      193.61       64.61    215.93 o 
   0  20   3      242.46      120.46    338.16 o 
   1  20   3      101.45     -133.27    432.96 o 
   2  20   3      193.27      401.26    424.26 o 
 -19   0   4       70.55     -141.37    182.37 o 
 -18   0   4       30.94       29.52    161.70 o 
 -17   0   4     1434.55     1097.15    283.72 o 
 -16   0   4      316.37      179.09    155.47 o 
 -15   0   4     1972.10     1835.47    353.25 o 
 -14   0   4     4818.96     5153.16    524.47 o 
 -13   0   4      936.44      873.22    194.34 o 
 -12   0   4    29691.55    30049.89    649.94 o 
 -11   0   4     1138.93     1057.82    139.49 o 
 -10   0   4     5901.08     5093.79    256.82 o 
  -9   0   4    12203.40    11144.02    593.67 o 
  -8   0   4     8257.23     8240.92    500.52 o 
  -7   0   4    15604.86    16498.15    442.82 o 
  -6   0   4      112.53      119.57     67.43 o 
  -5   0   4      496.04      357.70    130.54 o 
  -4   0   4    12774.46    13044.60    440.50 o 
  -3   0   4    18255.37    17145.39    440.36 o 
  -2   0   4    27607.34    27187.77    569.26 o 
  -1   0   4     3590.13     3327.74    218.75 o 
   0   0   4    32730.93    32292.46    640.79 o 
   1   0   4    42622.07    42363.93    764.42 o 
   2   0   4      941.55      994.64    146.06 o 
   3   0   4   157880.41   164688.72   2900.64 o 
   4   0   4      102.36       30.49     64.89 o 
   5   0   4    27297.49    26184.88    640.41 o 
   6   0   4     2210.07     2547.36    376.54 o 
   7   0   4    32333.17    31742.09   1355.28 o 
   8   0   4     1104.44      912.34    166.74 o 
   9   0   4      423.09      316.75    136.94 o 
  10   0   4      743.74      563.45    242.06 o 
  11   0   4     2031.73     1922.75    248.60 o 
  12   0   4    25845.24    26803.98    799.33 o 
  13   0   4      943.52      658.58    169.09 o 
  14   0   4     9557.85    10107.70    505.49 o 
  15   0   4        9.55     -155.54    103.69 o 
  16   0   4      777.40      834.53    210.20 o 
 -20   1   4    10201.98    12420.91    874.44 o 
 -19   1   4        1.84     -183.35    190.57 o 
 -18   1   4     4448.98     4679.20    606.47 o 
 -17   1   4        1.38      -98.64    103.99 o 
 -16   1   4      670.93      553.71    350.79 o 
 -15   1   4     1031.88     1043.60    190.32 o 
 -14   1   4    18922.80    20078.07    564.14 o 
 -13   1   4       23.59       -8.90     56.49 o 
 -12   1   4    22732.59    23309.57    389.52 o 
 -11   1   4    12459.44    12536.60    277.58 o 
 -10   1   4    36669.30    35142.41    479.19 o 
  -9   1   4    10387.01    10894.95    321.11 o 
  -8   1   4     9685.25     9583.68    271.79 o 
  -7   1   4     3185.42     2908.29    159.17 o 
  -6   1   4     2815.73     2560.88    201.79 o 
  -5   1   4     2293.36     2073.76    125.95 o 
  -4   1   4     8982.77     8205.21    215.23 o 
  -3   1   4      407.95      347.29     64.10 o 
  -2   1   4     7869.96     6923.42    200.10 o 
  -1   1   4    10589.65    10242.83    244.61 o 
   0   1   4       57.24      -34.62     40.36 o 
   1   1   4     1227.98     1255.92    112.31 o 
   2   1   4    41454.02    40945.78    569.20 o 
   3   1   4     3723.81     3533.88    175.97 o 
   4   1   4    12110.89    13145.47    328.74 o 
   5   1   4     8819.94     8671.54    257.77 o 
   6   1   4    15710.30    14964.11    347.93 o 
   7   1   4     3514.54     2786.52    180.22 o 
   8   1   4      881.59      707.39     99.92 o 
   9   1   4     6277.19     6369.66    249.87 o 
  10   1   4      429.55      443.73     89.51 o 
  11   1   4     9971.99    10177.93    329.69 o 
  12   1   4     2545.31     2690.95    213.03 o 
  13   1   4     8823.98     8391.03    315.04 o 
  14   1   4     1131.48     1209.90    196.73 o 
  15   1   4     7568.79     7793.12    397.48 o 
  16   1   4     6084.05     6124.68    480.65 o 
  17   1   4     3936.67     4089.01    423.62 o 
 -21   2   4      792.60      971.53    337.84 o 
 -20   2   4      208.51       93.81    232.22 o 
 -19   2   4      269.68      464.77    278.14 o 
 -18   2   4      226.85      225.66    227.30 o 
 -17   2   4        0.52      -44.28    165.97 o 
 -16   2   4        1.92     -106.11    103.97 o 
 -15   2   4      474.05      346.50    101.06 o 
 -14   2   4       32.29      141.52    107.50 o 
 -13   2   4      191.66      288.44     82.17 o 
 -12   2   4    29653.83    31770.03    616.70 o 
 -11   2   4      681.30      696.14     74.52 o 
 -10   2   4     5775.20     5622.37    249.36 o 
  -9   2   4     5375.47     5336.13    236.57 o 
  -8   2   4     9840.10     9720.30    259.71 o 
  -7   2   4    11363.34    11390.22    287.26 o 
  -6   2   4    24133.68    22935.04    417.74 o 
  -5   2   4     2482.90     2138.25    130.04 o 
  -4   2   4    11978.09    12322.99    269.95 o 
  -3   2   4      724.77      550.42     76.10 o 
  -2   2   4    15382.53    14817.00    343.89 o 
  -1   2   4     6935.36     7191.94    350.82 o 
   0   2   4     5135.42     5064.02    181.50 o 
   1   2   4    27055.35    25743.68    419.58 o 
   2   2   4    20617.39    20512.00    376.61 o 
   3   2   4    46194.12    43683.61    684.77 o 
   4   2   4     1675.51     1571.42    133.52 o 
   5   2   4    49879.33    51446.63    667.44 o 
   6   2   4      155.75       42.08     50.34 o 
   7   2   4    23657.12    24215.13    463.73 o 
   8   2   4      426.56      259.80     72.16 o 
   9   2   4     5036.29     4538.57    236.39 o 
  10   2   4       19.01       22.11     60.21 o 
  11   2   4     7959.18     7764.73    290.18 o 
  12   2   4     4775.91     4869.22    267.93 o 
  13   2   4      958.14      858.31    134.42 o 
  14   2   4      674.26      655.89    151.61 o 
  15   2   4      928.07      861.32    188.48 o 
  16   2   4      295.49      229.40    163.68 o 
  17   2   4       54.03      107.70    153.09 o 
  18   2   4      324.39      768.17    329.96 o 
 -22   3   4     3216.50     4575.56    726.18 o 
 -21   3   4      336.73      324.72    274.53 o 
 -20   3   4    11139.06    14116.98   1004.98 o 
 -19   3   4      375.52      523.15    295.53 o 
 -18   3   4     1511.26     1619.32    399.17 o 
 -17   3   4      217.37      230.91    233.21 o 
 -16   3   4    13414.76    14792.66    933.15 o 
 -15   3   4       24.02       48.46     79.38 o 
 -14   3   4     2138.40     1883.87    195.95 o 
 -13   3   4       60.21       73.03     67.19 o 
 -12   3   4    18937.58    19433.64    484.10 o 
 -11   3   4     2658.82     2420.08    199.42 o 
 -10   3   4     4174.33     3840.95    222.79 o 
  -9   3   4     1424.44     1183.92     93.82 o 
  -8   3   4    26048.17    26174.85    393.15 o 
  -7   3   4     6309.75     6590.28    214.93 o 
  -5   3   4     2891.89     2606.71    160.98 o 
  -4   3   4     8603.06     8500.61    227.29 o 
  -3   3   4     6378.67     6451.87    201.83 o 
  -2   3   4       33.43       27.69     45.25 o 
  -1   3   4     2132.91     2000.32    137.93 o 
   0   3   4      500.68      590.27     82.44 o 
   1   3   4     4651.01     4176.54    170.99 o 
   2   3   4     1326.32     1212.34    115.11 o 
   3   3   4    16902.13    17572.43    362.45 o 
   4   3   4     1787.13     1615.56    138.91 o 
   5   3   4     2880.49     2725.90    172.82 o 
   6   3   4     3196.93     3314.41    194.09 o 
   7   3   4    15334.31    15319.01    366.46 o 
   8   3   4       27.62        7.30     52.08 o 
   9   3   4    17694.92    17793.66    631.12 o 
  10   3   4     2272.24     1780.41    165.26 o 
  11   3   4     3714.85     3402.07    223.33 o 
  12   3   4      369.83      289.03     87.13 o 
  13   3   4      722.52      960.28    168.25 o 
  14   3   4     1274.40     1205.24    263.12 o 
  15   3   4      160.79      424.48    177.07 o 
  16   3   4     1178.03     1037.35    413.11 o 
  17   3   4    10215.83    12687.31   1396.45 o 
  18   3   4     8801.11     9737.39    658.75 o 
  19   3   4      904.20      696.99    359.48 o 
 -23   4   4        1.78       25.91    271.25 o 
 -22   4   4      100.06      301.43    269.29 o 
 -21   4   4      818.64      851.15    394.91 o 
 -20   4   4     1951.06     2563.95    549.39 o 
 -19   4   4      472.86      711.75    300.45 o 
 -18   4   4      912.79      623.19    293.89 o 
 -17   4   4     1380.17      965.95    360.80 o 
 -16   4   4        1.81      -38.31    107.83 o 
 -15   4   4       46.84       19.33    113.59 o 
 -14   4   4     1152.87     1100.85    153.21 o 
 -13   4   4      258.99      342.99    167.82 o 
 -12   4   4     3305.84     3500.07    249.48 o 
 -11   4   4     4131.84     3990.81    236.04 o 
 -10   4   4     2487.41     2567.58    200.17 o 
  -9   4   4     3334.96     3068.16    155.90 o 
  -8   4   4     4887.97     4859.45    255.84 o 
  -7   4   4    12082.30    11975.04    329.99 o 
  -6   4   4    88977.96    97119.13   1006.32 o 
  -5   4   4    60644.50    65193.94    794.05 o 
  -4   4   4    29717.93    30303.05    520.64 o 
  -3   4   4    34832.47    37229.60    524.68 o 
  -2   4   4       47.00       12.22     43.36 o 
  -1   4   4    45398.87    46333.36    604.84 o 
   0   4   4    19683.76    18979.73    372.39 o 
   1   4   4    22907.87    23010.54    526.97 o 
   2   4   4     7551.37     8022.90    245.31 o 
   3   4   4    17289.76    17475.31    924.12 o 
   4   4   4      250.71      179.92     58.00 o 
   5   4   4    19309.91    19318.21    427.74 o 
   6   4   4     1106.92      929.72    114.01 o 
   7   4   4    36594.78    36997.64    791.28 o 
   8   4   4     6688.13     6348.09    248.95 o 
   9   4   4    11060.51    11171.49    331.70 o 
  10   4   4      145.17      147.14     72.90 o 
  11   4   4     2887.18     2828.62    208.65 o 
  12   4   4     1121.15     1164.49    184.02 o 
  13   4   4     1819.51     1719.51    223.08 o 
  14   4   4     4243.40     4555.15    344.51 o 
  15   4   4      225.36      117.87    157.14 o 
  16   4   4       45.24      -24.66    152.34 o 
  17   4   4      293.61      356.49    189.58 o 
  18   4   4      240.78      -27.79    186.82 o 
  19   4   4     2885.86     2239.89    550.71 o 
  20   4   4      427.42      785.22    413.28 o 
 -24   5   4       19.19      -30.83    264.37 o 
 -23   5   4      642.76      414.59    305.69 o 
 -22   5   4     2601.73     3738.84    707.82 o 
 -21   5   4      199.51      675.35    330.62 o 
 -20   5   4     2709.04     3553.52    668.13 o 
 -19   5   4      356.20      361.12    264.37 o 
 -18   5   4     4689.07     4600.16    710.11 o 
 -17   5   4      126.65      106.38    140.99 o 
 -16   5   4     9311.19    10688.47    857.55 o 
 -15   5   4     1033.28     1545.52    260.50 o 
 -14   5   4    19198.19    19123.44    718.39 o 
 -13   5   4      371.11      471.14    154.62 o 
 -12   5   4     2511.78     2428.23    207.61 o 
 -11   5   4      213.56      174.27     80.56 o 
 -10   5   4    11777.00    12328.47    385.09 o 
  -9   5   4      507.93      358.41     62.56 o 
  -8   5   4     3206.91     3070.56    166.64 o 
  -7   5   4    32342.32    34653.59    504.34 o 
  -6   5   4     7069.83     6982.48    305.04 o 
  -5   5   4    66286.38    73788.57    893.04 o 
  -4   5   4     7436.61     6842.40    251.46 o 
  -3   5   4     8010.82     8372.99    283.66 o 
  -2   5   4       49.74       81.71     53.75 o 
  -1   5   4     4472.32     4797.86    243.72 o 
   0   5   4    30860.37    32129.21    572.46 o 
   1   5   4      809.80      767.01    101.69 o 
   2   5   4     4617.67     4435.00    197.54 o 
   3   5   4     7061.30     7153.41    242.58 o 
   4   5   4      195.94      134.89     55.00 o 
   5   5   4      829.82      626.18     92.63 o 
   6   5   4     1146.62     1107.33    122.93 o 
   7   5   4     7999.39     7268.36    445.90 o 
   8   5   4      831.30      786.80    109.41 o 
   9   5   4    11960.32    11102.88    333.77 o 
  10   5   4     2489.04     1789.24    221.24 o 
  11   5   4     4329.57     4045.93    312.31 o 
  12   5   4     3818.62     4258.06    327.57 o 
  13   5   4     1963.88     2520.05    267.12 o 
  14   5   4       98.11       84.32    165.68 o 
  15   5   4      844.32      790.06    236.54 o 
  16   5   4     1493.87     1643.15    314.37 o 
  17   5   4     4245.82     3901.29    474.17 o 
  18   5   4     2572.80     2379.50    376.74 o 
  19   5   4      384.69     1109.50    297.11 o 
  20   5   4     4890.02     6978.79    951.85 o 
  21   5   4      318.23      337.84    350.96 o 
 -25   6   4      296.18      396.22    309.63 o 
 -24   6   4       55.46       41.66    301.10 o 
 -23   6   4      412.78      518.24    364.40 o 
 -22   6   4      358.07      143.01    267.65 o 
 -21   6   4      228.74      363.09    296.84 o 
 -20   6   4     2138.84     1104.37    412.62 o 
 -19   6   4       65.24       25.26    227.96 o 
 -18   6   4       41.64      134.90    157.80 o 
 -17   6   4      565.38      396.44    179.90 o 
 -16   6   4      369.94       23.53    150.88 o 
 -15   6   4     1619.59     1774.14    292.53 o 
 -14   6   4      985.63      910.03    212.87 o 
 -13   6   4     3517.70     3860.03    400.25 o 
 -12   6   4     4435.54     4436.98    410.26 o 
 -11   6   4     1221.97     1279.18    159.34 o 
 -10   6   4       27.75       -9.53     86.74 o 
  -9   6   4      764.64      798.83     87.63 o 
  -8   6   4    17672.02    18833.18    366.28 o 
  -7   6   4     5557.83     5418.72    206.81 o 
  -6   6   4    56463.58    61312.64    733.27 o 
  -5   6   4    78568.95    87969.48   1034.47 o 
  -4   6   4     7170.00     6948.85    369.41 o 
  -3   6   4    28320.90    30879.95    685.74 o 
  -2   6   4    29838.49    31912.15    601.77 o 
  -1   6   4    33998.50    34177.13    628.80 o 
   0   6   4     1121.44     1508.37    141.58 o 
   1   6   4    10064.97     9181.08    280.90 o 
   2   6   4     1040.51     1045.80    133.84 o 
   3   6   4    30485.14    32181.45    620.14 o 
   4   6   4       43.02      -22.02     53.31 o 
   5   6   4     6892.68     6616.12    251.89 o 
   6   6   4    11365.98    11487.76    536.68 o 
   7   6   4    26515.58    27086.93    569.76 o 
   8   6   4     3930.47     3932.83    214.03 o 
   9   6   4    15358.04    15512.26    515.02 o 
  10   6   4     2361.97     2086.01    241.22 o 
  11   6   4     5201.77     5086.01    352.73 o 
  12   6   4     1899.18     1967.28    234.49 o 
  13   6   4      909.60     1157.04    331.44 o 
  14   6   4      800.52      782.11    239.53 o 
  15   6   4      110.92      404.35    207.68 o 
  16   6   4      585.24      775.88    261.74 o 
  17   6   4      460.83      321.03    235.01 o 
  18   6   4     2140.73     2637.13    417.82 o 
  19   6   4     1157.56     1046.73    319.30 o 
  20   6   4      256.28      399.02    241.46 o 
  21   6   4     1269.69      648.12    430.66 o 
  22   6   4      248.80      613.68    363.75 o 
 -24   7   4      137.03      -80.03    300.45 o 
 -23   7   4      670.00      827.21    416.88 o 
 -22   7   4     1596.03     1425.47    479.20 o 
 -21   7   4     1581.26     1337.24    447.39 o 
 -20   7   4     6506.91     6750.83    927.25 o 
 -19   7   4       31.01      106.93    267.32 o 
 -18   7   4     7346.60     8609.00    630.74 o 
 -17   7   4      150.92      -51.49    162.03 o 
 -16   7   4     5927.28     6843.87    554.84 o 
 -15   7   4      511.71      427.50    207.95 o 
 -14   7   4    12842.80    12565.19    668.62 o 
 -13   7   4       58.42       63.12    129.73 o 
 -12   7   4     1985.53     1937.91    302.08 o 
 -11   7   4     1280.77     1142.47    219.28 o 
 -10   7   4     5853.61     6054.05    294.86 o 
  -9   7   4    21599.58    23276.87    417.25 o 
  -8   7   4     2039.09     2124.99    153.86 o 
  -7   7   4    15407.25    16000.89    363.92 o 
  -6   7   4     1022.77      923.50    129.43 o 
  -5   7   4    22117.09    22914.78    453.60 o 
  -4   7   4     1038.43     1007.43    135.02 o 
  -3   7   4     1890.37     2160.40    191.76 o 
  -2   7   4     1430.90     1345.53    155.71 o 
  -1   7   4      964.56     1008.65    141.30 o 
   0   7   4     3992.39     3928.52    250.72 o 
   1   7   4     2523.32     2469.76    208.13 o 
   2   7   4       96.66      163.89     64.66 o 
   3   7   4      962.09      851.28    122.81 o 
   4   7   4     5506.48     5162.71    238.05 o 
   5   7   4      140.51      122.56     57.56 o 
   6   7   4     1342.31     1178.96    128.88 o 
   7   7   4     8710.23     8263.86    542.21 o 
   8   7   4      276.44      182.80    151.24 o 
   9   7   4    10523.67    10863.42    441.33 o 
  10   7   4     4117.25     3842.34    317.18 o 
  11   7   4     6881.78     6875.19    649.57 o 
  12   7   4     2203.89     2245.65    255.06 o 
  13   7   4     2132.90     1270.07    294.04 o 
  14   7   4     2156.37     2580.08    434.27 o 
  15   7   4     3562.14     3929.41    729.96 o 
  16   7   4     1953.76     1909.41    367.09 o 
  17   7   4     2102.07     1867.48    365.46 o 
  18   7   4     4115.48     4583.25    559.36 o 
  19   7   4       65.89      144.36    206.23 o 
  20   7   4     1797.13     1785.42    363.91 o 
  21   7   4       61.12     -267.32    262.07 o 
 -24   8   4      510.80      223.69    307.01 o 
 -23   8   4        9.18      181.38    333.24 o 
 -22   8   4      228.83      194.50    320.12 o 
 -21   8   4        3.20     -155.14    244.69 o 
 -20   8   4      173.19      268.63    315.86 o 
 -19   8   4      228.77      288.37    185.89 o 
 -18   8   4       59.13      168.80    170.54 o 
 -17   8   4     1005.44      616.41    448.04 o 
 -16   8   4     2807.84     2485.70    385.63 o 
 -15   8   4      490.79      755.36    496.59 o 
 -14   8   4      642.99      916.35    455.42 o 
 -13   8   4     4573.51     4024.60    590.56 o 
 -12   8   4      800.22     1131.14    256.82 o 
 -11   8   4       21.30       83.85    107.76 o 
 -10   8   4     4578.71     4318.45    430.03 o 
  -9   8   4      325.91      161.98     83.37 o 
  -8   8   4    12456.26    12282.53    528.15 o 
  -7   8   4      344.71      291.77     78.06 o 
  -6   8   4     8516.19     8821.53    288.95 o 
  -5   8   4     3146.12     3035.87    210.39 o 
  -4   8   4     6162.84     5770.68    251.31 o 
  -3   8   4     4274.82     3875.80    255.86 o 
  -2   8   4     1195.90     1213.11    159.32 o 
  -1   8   4     4152.22     3378.39    245.88 o 
   0   8   4     2155.19     2189.12    210.39 o 
   1   8   4    21059.55    21347.12    544.66 o 
   2   8   4       84.48      108.76     74.11 o 
   3   8   4    11151.60    11577.62    396.13 o 
   4   8   4      101.42      151.43     65.43 o 
   5   8   4     3268.75     2933.40    205.32 o 
   6   8   4      181.25      228.62     72.33 o 
   7   8   4     5642.46     5574.72    375.32 o 
   8   8   4     2797.78     2452.12    265.96 o 
   9   8   4     7700.96     8178.95    492.31 o 
  10   8   4       94.32      102.23    117.10 o 
  11   8   4     3266.86     3046.15    302.57 o 
  12   8   4      491.03      498.77    210.10 o 
  13   8   4     2072.44     1633.21    323.82 o 
  14   8   4      211.79      -29.48    166.58 o 
  15   8   4      137.85      448.26    231.61 o 
  16   8   4      338.42      587.76    239.28 o 
  17   8   4      376.12      302.94    278.96 o 
  18   8   4      351.89      228.14    201.98 o 
  19   8   4      457.27      925.73    306.59 o 
  20   8   4      244.17     -220.81    314.38 o 
  21   8   4      390.68      651.73    380.48 o 
 -23   9   4     1485.30     1102.07    448.70 o 
 -22   9   4      547.36        3.28    298.81 o 
 -21   9   4      471.93      679.61    348.00 o 
 -20   9   4     4410.82     4222.63    756.69 o 
 -19   9   4     1080.40     1290.85    291.33 o 
 -18   9   4     3798.54     4437.24    514.31 o 
 -17   9   4      349.98      163.17    176.54 o 
 -16   9   4     4519.92     5772.66    569.50 o 
 -15   9   4      409.19      399.16    332.92 o 
 -14   9   4     6477.71     6567.79    579.52 o 
 -13   9   4      282.48      373.44    176.65 o 
 -12   9   4     7741.85     8593.86    612.92 o 
 -11   9   4     4253.14     3517.62    964.64 o 
 -10   9   4     2922.69     3033.86    376.42 o 
  -9   9   4      123.16       70.51    101.17 o 
  -8   9   4       21.14        8.04     58.46 o 
  -7   9   4      191.34      408.20    143.59 o 
  -6   9   4     7243.07     7541.20    289.99 o 
  -5   9   4     1571.11     1388.08    152.92 o 
  -4   9   4     5455.96     6090.35    263.17 o 
  -3   9   4     2386.73     2268.00    193.58 o 
  -2   9   4      231.66      334.56     91.78 o 
  -1   9   4     1188.06      950.83    151.51 o 
   0   9   4     1734.69     1873.79    216.79 o 
   1   9   4       25.56       11.65     69.39 o 
   2   9   4      267.56      330.93    107.76 o 
   3   9   4     4772.89     4647.99    283.95 o 
   4   9   4       58.90       78.15     75.29 o 
   5   9   4      922.84      776.35    162.89 o 
   6   9   4       27.07      -76.70     95.74 o 
   7   9   4      506.82      358.88    169.57 o 
   8   9   4      380.81      320.75    120.09 o 
   9   9   4     6521.77     6682.07    427.16 o 
  10   9   4      204.83      314.65    126.61 o 
  11   9   4     5147.13     5314.61    546.29 o 
  12   9   4     4213.44     4347.12    515.19 o 
  13   9   4     7043.94     6877.14    630.67 o 
  14   9   4     1848.19     1979.92    370.38 o 
  15   9   4     2388.29     2718.15    436.22 o 
  16   9   4     6604.18     6944.23    671.18 o 
  17   9   4      326.89      408.10    233.70 o 
  18   9   4      774.56      788.29    518.40 o 
  19   9   4      320.66      362.95    240.26 o 
  20   9   4       20.51       72.36    213.07 o 
 -23  10   4     1338.61     1539.29    546.77 o 
 -22  10   4      287.13      606.47    373.92 o 
 -21  10   4       30.79     -157.77    278.14 o 
 -20  10   4        0.63     -154.08    187.79 o 
 -19  10   4      291.49      805.38    263.93 o 
 -18  10   4      824.11     1254.06    302.86 o 
 -17  10   4       86.99       41.17    176.26 o 
 -16  10   4      992.70      868.34    268.62 o 
 -15  10   4       52.56      168.00    221.07 o 
 -14  10   4      250.20       73.43    171.38 o 
 -13  10   4     1456.14     1405.89    273.23 o 
 -12  10   4     4068.94     3792.11    453.63 o 
 -11  10   4      358.46      267.81    164.33 o 
 -10  10   4     1768.26     2158.52    331.50 o 
  -9  10   4      127.63       53.01     99.13 o 
  -8  10   4     5314.03     6227.57    519.76 o 
  -7  10   4     2954.85     3190.14    221.63 o 
  -6  10   4     7317.46     7720.50    306.18 o 
  -5  10   4      406.56      465.00    104.67 o 
  -4  10   4     1747.54     1708.34    173.33 o 
  -3  10   4    22988.01    24639.41    549.82 o 
  -2  10   4     5237.79     5024.98    312.70 o 
  -1  10   4     4771.25     4999.20    280.93 o 
   0  10   4      163.03      111.12    108.25 o 
   1  10   4    52644.92    56802.42    983.75 o 
   2  10   4      432.10      459.97    121.96 o 
   3  10   4    16474.52    15515.19    494.85 o 
   4  10   4      646.37      425.23    166.25 o 
   5  10   4    12855.94    13322.42    654.33 o 
   6  10   4      631.93      530.08    171.88 o 
   7  10   4       45.36       44.73    131.09 o 
   8  10   4       77.42       34.16    129.59 o 
   9  10   4      905.87      728.48    223.78 o 
  10  10   4       16.71      146.81    155.03 o 
  11  10   4     1382.34     1000.14    283.78 o 
  12  10   4     9042.42     9923.52    730.22 o 
  13  10   4     1161.84     1013.16    279.09 o 
  14  10   4     5361.61     5413.07    604.67 o 
  15  10   4     1321.15     1086.30    301.67 o 
  16  10   4      420.51      631.75    244.53 o 
  17  10   4      378.03      147.46    221.60 o 
  18  10   4        0.49      314.20    249.44 o 
  19  10   4       76.27      255.66    222.77 o 
  20  10   4      239.57      398.36    281.95 o 
 -22  11   4      898.24      889.86    473.63 o 
 -21  11   4     1229.38     1966.01    542.51 o 
 -20  11   4     3444.74     3428.96    500.79 o 
 -19  11   4      956.21      992.77    300.03 o 
 -18  11   4      722.38      828.71    471.82 o 
 -17  11   4      236.60       80.22    167.81 o 
 -16  11   4     4448.54     4848.84    564.39 o 
 -15  11   4      363.49      180.10    177.05 o 
 -14  11   4     2197.19     1400.74    492.16 o 
 -13  11   4     6071.52     6178.64    592.31 o 
 -12  11   4    23702.95    25654.41   1001.75 o 
 -11  11   4    14761.84    15752.91    774.32 o 
 -10  11   4     5102.53     5306.38    653.21 o 
  -9  11   4     3657.87     4560.87    489.45 o 
  -8  11   4     2289.65     2497.54    363.32 o 
  -7  11   4     1341.16      944.05    174.89 o 
  -6  11   4      102.66      134.82     91.84 o 
  -5  11   4     5304.90     4987.65    340.59 o 
  -4  11   4     1242.00     1280.22    161.21 o 
  -3  11   4      155.74       86.43     80.56 o 
  -2  11   4       70.62       69.87     80.02 o 
  -1  11   4     4084.11     4305.19    282.22 o 
   0  11   4      849.20      843.81    135.21 o 
   1  11   4     2261.63     2141.47    266.63 o 
   2  11   4       38.65      136.27     77.44 o 
   3  11   4       10.80       -3.52     75.56 o 
   4  11   4     2652.77     2420.71    352.64 o 
   5  11   4     2348.86     1947.29    319.80 o 
   6  11   4      833.75      559.01    196.51 o 
   7  11   4     6903.28     7035.87    601.04 o 
   8  11   4        4.46       -9.09    139.52 o 
   9  11   4     2360.45     1949.15    346.75 o 
  10  11   4      418.90      113.11    151.54 o 
  11  11   4     9955.76     9484.21    876.24 o 
  12  11   4     1100.08     1371.46    479.04 o 
  13  11   4     2185.56     1917.84    386.18 o 
  14  11   4     3778.14     3356.24    819.01 o 
  15  11   4     2775.32     2947.58    473.36 o 
  16  11   4     3057.39     4272.95    581.71 o 
  17  11   4      871.54     1279.66    346.43 o 
  18  11   4     1018.12     1346.92    361.36 o 
  19  11   4      206.01      488.53    326.68 o 
 -21  12   4       10.54     -334.83    340.13 o 
 -20  12   4       10.21       -2.94    257.15 o 
 -19  12   4       92.37      694.52    261.57 o 
 -18  12   4     1505.39     2332.56    421.06 o 
 -17  12   4      148.76      179.54    217.66 o 
 -16  12   4       58.86      -71.56    168.65 o 
 -15  12   4       28.04       28.68    160.98 o 
 -14  12   4      118.90      293.45    185.91 o 
 -13  12   4        9.04      153.50    156.52 o 
 -12  12   4       72.86      140.74    139.51 o 
 -11  12   4      349.91      263.81    166.71 o 
 -10  12   4    10723.10    11206.05    687.15 o 
  -9  12   4      293.31      370.03    221.89 o 
  -8  12   4      756.92      578.29    188.70 o 
  -7  12   4      322.69      234.26    256.33 o 
  -6  12   4     2724.62     2572.10    271.46 o 
  -5  12   4      551.05      575.13    115.69 o 
  -4  12   4     4992.11     5387.76    315.43 o 
  -3  12   4      663.30      586.47    126.41 o 
  -2  12   4     1228.29     1164.21    168.12 o 
  -1  12   4     9976.10    10393.45    386.70 o 
   0  12   4      571.73      656.24    131.82 o 
   1  12   4    11100.65    11176.90    432.57 o 
   2  12   4      489.66      377.30    106.67 o 
   3  12   4    15572.24    16873.03    713.15 o 
   4  12   4       63.30      169.41    115.49 o 
   5  12   4     4564.60     4267.10    382.12 o 
   6  12   4      209.39      226.04    185.97 o 
   7  12   4     3394.75     3376.80    459.41 o 
   8  12   4       63.02     -177.73    118.49 o 
   9  12   4       14.91     -144.74    174.66 o 
  10  12   4       50.45      239.98    176.63 o 
  11  12   4     3286.06     3571.97    722.74 o 
  12  12   4     1683.03     1609.75    731.10 o 
  13  12   4     1855.92     1767.57    425.08 o 
  14  12   4     2027.84     2157.84    413.87 o 
  15  12   4      340.55      254.52    244.66 o 
  16  12   4      619.19      950.97    290.88 o 
  17  12   4      240.72      201.36    243.97 o 
  18  12   4       13.53     -144.25    300.77 o 
 -20  13   4     2264.67     2046.58    644.51 o 
 -19  13   4      279.38      629.14    444.60 o 
 -18  13   4     4355.95     4638.29    909.21 o 
 -17  13   4      154.56       34.13    237.80 o 
 -16  13   4     2172.11     1850.78    368.44 o 
 -15  13   4      449.53      287.71    188.95 o 
 -14  13   4     2755.28     2816.42    425.19 o 
 -13  13   4      475.64      391.86    201.44 o 
 -12  13   4     3809.43     2923.61    437.85 o 
 -11  13   4     5101.30     4812.34    552.85 o 
 -10  13   4     8910.29     8013.87   1079.11 o 
  -9  13   4     3184.33     3072.91    416.96 o 
  -8  13   4      175.47      103.80    152.85 o 
  -7  13   4      614.46      418.32    178.59 o 
  -6  13   4       12.88      -64.35     97.75 o 
  -5  13   4      312.19      268.99    130.86 o 
  -4  13   4      121.55      130.02     90.06 o 
  -3  13   4      194.90      254.05    113.44 o 
  -2  13   4     2460.61     2355.03    239.82 o 
  -1  13   4     1046.81     1236.43    171.17 o 
   0  13   4      978.31     1018.99    161.29 o 
   1  13   4      591.41      439.73    123.42 o 
   2  13   4      852.02      695.52    163.64 o 
   3  13   4      528.09      482.95    162.87 o 
   4  13   4      756.28      720.23    184.36 o 
   5  13   4     3189.17     3444.32    351.74 o 
   6  13   4      771.76      340.40    173.57 o 
   7  13   4     2193.05     1685.09    254.80 o 
   8  13   4      972.20      767.43    199.40 o 
   9  13   4     3663.50     3186.44    461.32 o 
  10  13   4        9.23     -128.22    150.88 o 
  11  13   4     3928.41     3632.84    503.26 o 
  12  13   4      764.78      652.74    235.34 o 
  13  13   4     1165.20      959.48    281.64 o 
  14  13   4       51.47      413.22    240.02 o 
  15  13   4     1259.98     1529.94    378.26 o 
  16  13   4     4885.39     6183.30    718.99 o 
  17  13   4      450.54      476.62    293.53 o 
 -19  14   4       79.64     -126.87    263.22 o 
 -18  14   4       88.08      114.72    239.47 o 
 -17  14   4      609.88      680.94    256.39 o 
 -16  14   4       16.91      -97.82    199.09 o 
 -15  14   4     1092.08      726.94    228.26 o 
 -14  14   4       81.24      265.18    197.18 o 
 -13  14   4      565.33      594.58    423.44 o 
 -12  14   4      436.82      260.64    474.94 o 
 -11  14   4       90.98      166.79    152.03 o 
 -10  14   4      152.81      119.65    138.68 o 
  -9  14   4     1562.70     1554.70    532.50 o 
  -8  14   4     1887.56     2324.33    373.30 o 
  -7  14   4       67.31       66.96    137.22 o 
  -6  14   4     3124.61     2912.63    423.88 o 
  -5  14   4     3088.15     3222.96    335.27 o 
  -4  14   4     2841.24     3112.81    382.50 o 
  -3  14   4     2637.89     2017.68    539.74 o 
  -2  14   4      776.12      630.77    144.37 o 
  -1  14   4     5207.15     5433.82    365.81 o 
   0  14   4      950.02     1097.04    213.87 o 
   1  14   4     1442.44     1586.35    247.05 o 
   2  14   4      441.40      361.82    152.31 o 
   3  14   4     5664.93     5440.41    441.16 o 
   4  14   4      216.36       25.46    121.99 o 
   5  14   4     2204.44     2043.63    289.47 o 
   6  14   4     1165.94     1030.63    209.79 o 
   7  14   4     1830.88     1999.80    287.67 o 
   8  14   4      143.03      184.40    160.41 o 
   9  14   4      602.63      754.25    256.46 o 
  10  14   4      158.72      -29.90    173.02 o 
  11  14   4        6.29       86.53    190.57 o 
  12  14   4       16.85       14.82    181.33 o 
  13  14   4      631.53      330.87    242.79 o 
  14  14   4      478.48      200.73    231.45 o 
  15  14   4        0.67     -256.65    244.19 o 
  16  14   4        3.00       29.05    224.35 o 
 -17  15   4       33.13     -161.11    170.28 o 
 -16  15   4     1585.51     1585.20    559.40 o 
 -15  15   4       70.12      -87.97    229.11 o 
 -14  15   4      958.99      445.44    237.07 o 
 -13  15   4      428.70      411.99    220.64 o 
 -12  15   4       21.68     -163.02    140.78 o 
 -11  15   4      710.14      927.62    277.76 o 
 -10  15   4     3230.02     3611.30    486.78 o 
  -9  15   4     3529.81     4049.33    516.14 o 
  -8  15   4      173.35      217.90    179.69 o 
  -7  15   4     1330.95      949.19    415.41 o 
  -6  15   4      950.13     1035.06    285.79 o 
  -5  15   4     2569.87     3792.75    480.33 o 
  -4  15   4      563.04      532.30    173.06 o 
  -3  15   4      372.26      435.26    151.78 o 
  -2  15   4       42.01      149.10    122.00 o 
  -1  15   4      253.57      226.23    144.94 o 
   0  15   4       95.39      173.87    136.60 o 
   1  15   4       19.48      -72.23    114.12 o 
   2  15   4      216.75      293.04    150.11 o 
   3  15   4       50.40       91.15    126.40 o 
   4  15   4        7.78       15.61    130.20 o 
   5  15   4       66.32      111.05    137.86 o 
   6  15   4      155.17       65.58    139.76 o 
   7  15   4     1390.40     1383.95    375.83 o 
   8  15   4        7.35      -47.74    159.68 o 
   9  15   4      927.69      719.84    259.13 o 
  10  15   4        1.54      217.94    190.57 o 
  11  15   4      856.60      515.58    393.60 o 
  12  15   4      300.89      103.15    316.19 o 
  13  15   4       24.57      236.06    225.46 o 
  14  15   4        7.81      121.41    233.93 o 
  15  15   4      369.61      472.15    339.80 o 
 -16  16   4        4.73       26.08    181.05 o 
 -15  16   4      941.27     1410.14    366.47 o 
 -14  16   4      101.98       26.49    212.34 o 
 -13  16   4      177.68     -270.76    180.50 o 
 -12  16   4       84.27     -209.22    243.87 o 
 -11  16   4      253.04      261.68    268.63 o 
 -10  16   4      631.66      836.12    275.86 o 
  -9  16   4       45.79      581.35    201.93 o 
  -8  16   4     1407.70      874.96    236.88 o 
  -7  16   4     1697.60     1937.15    384.30 o 
  -6  16   4     4053.69     4631.32    556.37 o 
  -5  16   4     4141.01     4504.53    531.42 o 
  -4  16   4     2231.70     1502.67    254.28 o 
  -3  16   4     3893.56     3945.13    394.55 o 
  -2  16   4     1769.53     2271.82    398.06 o 
  -1  16   4      139.99       46.31    188.71 o 
   0  16   4      454.31      499.63    172.50 o 
   1  16   4     1946.07     1858.87    384.25 o 
   2  16   4       82.30      -22.89    129.08 o 
   3  16   4      575.70      427.86    166.49 o 
   4  16   4       14.14      -17.34    133.79 o 
   5  16   4    11565.62    12095.51    666.64 o 
   6  16   4     1470.96      979.90    360.07 o 
   7  16   4     3455.70     2920.41    440.18 o 
   8  16   4     1988.32     2100.34    382.85 o 
   9  16   4     1853.63     1684.68    353.35 o 
  10  16   4        7.19      -24.36    192.87 o 
  11  16   4       53.84     -233.79    187.33 o 
  12  16   4      245.91       95.00    222.96 o 
  13  16   4       15.53      224.52    219.31 o 
 -14  17   4       38.36     -231.10    166.33 o 
 -13  17   4       79.69      -25.88    266.66 o 
 -12  17   4        7.95       40.42    181.42 o 
 -11  17   4      245.35      422.96    257.97 o 
 -10  17   4       57.04      339.57    201.50 o 
  -9  17   4      428.33      240.88    193.06 o 
  -8  17   4       88.84       66.83    176.43 o 
  -7  17   4     2789.36     3085.93    462.46 o 
  -6  17   4      492.55      517.39    209.90 o 
  -5  17   4     4740.74     4578.35    550.68 o 
  -4  17   4       34.99      141.14    220.91 o 
  -3  17   4     1421.00     1157.19    368.67 o 
  -2  17   4      895.90     1003.64    273.42 o 
  -1  17   4      363.06      440.03    234.94 o 
   0  17   4      490.90      367.36    442.47 o 
   1  17   4     2085.99     2330.10    337.54 o 
   2  17   4       93.43       48.47    142.44 o 
   3  17   4       10.69      130.87    135.49 o 
   4  17   4       43.47      -61.37    140.59 o 
   5  17   4      219.73      293.22    158.79 o 
   6  17   4       73.45       52.85    188.60 o 
   7  17   4      764.45      632.15    321.93 o 
   8  17   4      384.09      308.44    224.60 o 
   9  17   4     2077.34     1775.39    523.32 o 
  10  17   4      866.27      475.84    457.56 o 
  11  17   4       96.58     -228.05    193.41 o 
 -12  18   4     1398.18     1231.40    329.10 o 
 -11  18   4        9.65      196.62    201.06 o 
 -10  18   4     1038.81     1418.84    542.34 o 
  -9  18   4       39.00     -182.32    225.50 o 
  -8  18   4      423.31      162.49    195.34 o 
  -7  18   4      333.67      118.54    189.37 o 
  -6  18   4     2360.51     2126.66    385.56 o 
  -5  18   4      862.70      306.68    360.14 o 
  -4  18   4       34.48      -71.83    325.04 o 
  -3  18   4     2719.36     2400.28    628.77 o 
  -2  18   4     1634.83     1358.39    332.18 o 
  -1  18   4     1346.77     1769.10    377.09 o 
   0  18   4     1837.18     1735.20    394.09 o 
   1  18   4      273.02      360.99    217.63 o 
   2  18   4      318.08      544.18    219.15 o 
   3  18   4      114.91      -52.17    134.00 o 
   4  18   4      810.35      667.84    219.03 o 
   5  18   4     1196.57      954.86    348.00 o 
   6  18   4      376.99      214.27    223.37 o 
   7  18   4     3960.86     4997.80    613.42 o 
   8  18   4     1570.93     1594.01    350.15 o 
   9  18   4     2458.21     2146.74    690.93 o 
  -8  19   4       85.76       37.27    222.63 o 
  -7  19   4      142.43      -83.67    184.90 o 
  -6  19   4      551.30      -33.13    365.39 o 
  -5  19   4      535.18      128.25    282.08 o 
  -4  19   4      462.33      -86.26    306.02 o 
  -3  19   4      581.32      379.16    361.12 o 
  -2  19   4       74.71       25.26    329.64 o 
  -1  19   4        1.47       89.78    207.45 o 
   0  19   4      344.40      339.45    229.06 o 
   1  19   4       11.84      -60.20    189.40 o 
   2  19   4      551.75      608.06    248.54 o 
   3  19   4       25.83      219.46    212.76 o 
   4  19   4      137.70       63.52    178.33 o 
   5  19   4        5.44      -23.30    187.78 o 
 -20   1   5      534.75      645.17    293.89 o 
 -19   1   5       23.47       96.43    193.52 o 
 -18   1   5        4.67       56.94    116.86 o 
 -17   1   5      177.64      221.96    149.40 o 
 -16   1   5      476.05      696.11    276.50 o 
 -15   1   5      209.19      241.82    129.49 o 
 -14   1   5       16.76      -96.86     64.57 o 
 -13   1   5       20.81      -12.55    124.41 o 
 -12   1   5     1652.15     1778.40    135.90 o 
 -11   1   5     2371.82     2736.19    251.71 o 
 -10   1   5      145.48      116.13     95.92 o 
  -9   1   5     2535.26     2168.15    173.78 o 
  -8   1   5    13634.07    14421.28    324.23 o 
  -7   1   5     2579.93     2311.86    149.46 o 
  -6   1   5    12419.53    11593.98    282.80 o 
  -5   1   5      289.82      249.78     63.18 o 
  -4   1   5    27640.84    27210.19    444.77 o 
  -3   1   5       62.09      -57.38     44.06 o 
  -2   1   5     9128.76     8922.39    272.36 o 
  -1   1   5     5924.41     5583.77    201.63 o 
   0   1   5      191.68      258.77     67.47 o 
   1   1   5     5601.61     5278.87    202.08 o 
   2   1   5     5324.02     4811.76    213.55 o 
   3   1   5      654.45      576.50     94.59 o 
   4   1   5     3303.55     3182.34    212.61 o 
   5   1   5     1294.18     1028.26    119.87 o 
   6   1   5       10.36       47.86     56.81 o 
   7   1   5      155.51       -2.17     61.73 o 
   8   1   5     1110.63     1148.13    144.96 o 
   9   1   5       37.53       21.77     65.51 o 
  10   1   5       27.32       39.76     63.76 o 
  11   1   5        2.03      -22.92     71.71 o 
  12   1   5        0.02       -6.31     74.37 o 
  13   1   5     2235.38     1804.31    216.40 o 
  14   1   5       89.37       64.22     93.26 o 
  15   1   5      959.46      668.17    239.65 o 
  16   1   5     2514.68     2815.75    402.34 o 
  17   1   5     2654.61     2689.57    527.09 o 
 -21   2   5        0.51      164.65    263.71 o 
 -20   2   5       56.15     -307.66    207.29 o 
 -19   2   5     1709.05     1828.58    427.71 o 
 -18   2   5      159.80     -141.04    180.07 o 
 -17   2   5     7716.09     7209.10    448.02 o 
 -16   2   5     1090.36      793.35    183.25 o 
 -15   2   5     1199.77     1229.56    219.48 o 
 -14   2   5      908.57     1064.89    143.99 o 
 -13   2   5       29.01       15.31     64.14 o 
 -12   2   5      434.87      452.70    114.67 o 
 -11   2   5      340.81      275.28     85.28 o 
 -10   2   5      601.46      523.50     90.50 o 
  -9   2   5      151.24      106.08     68.84 o 
  -8   2   5      234.55       47.91     61.62 o 
  -7   2   5     5867.79     6348.42    214.13 o 
  -6   2   5     2080.54     2216.49    149.33 o 
  -5   2   5     2602.94     2060.04    200.18 o 
  -4   2   5      524.12      386.77     93.60 o 
  -3   2   5     5346.90     5334.77    200.07 o 
  -2   2   5        1.58      -58.30     43.18 o 
  -1   2   5     7253.03     7097.02    231.46 o 
   0   2   5      311.78      206.07     71.27 o 
   1   2   5     2826.61     2917.20    175.88 o 
   2   2   5     2073.12     1967.84    156.09 o 
   3   2   5     1421.80     1357.04    154.56 o 
   4   2   5     4234.46     3860.76    209.89 o 
   5   2   5     3441.70     4077.61    223.19 o 
   6   2   5     1152.36     1019.87    122.17 o 
   7   2   5    15358.90    17110.29    414.74 o 
   8   2   5      140.02      146.96     67.42 o 
   9   2   5      211.79      129.54     71.46 o 
  10   2   5     4513.42     4512.28    261.99 o 
  11   2   5       90.68       81.36    110.03 o 
  12   2   5     1925.66     1663.29    182.02 o 
  13   2   5      755.15      754.05    133.26 o 
  14   2   5       61.94       63.31    102.33 o 
  15   2   5      268.89      269.37    142.35 o 
  16   2   5        3.09     -167.12    146.68 o 
  17   2   5      204.67      343.99    181.75 o 
  18   2   5      219.24     -128.57    233.21 o 
 -22   3   5      615.07      734.06    335.54 o 
 -21   3   5      747.22      631.39    320.12 o 
 -20   3   5       42.34     -110.86    229.27 o 
 -19   3   5     1329.10     1451.06    403.11 o 
 -18   3   5       12.29       83.64    219.43 o 
 -17   3   5     2565.26     3519.41    577.60 o 
 -16   3   5     5027.91     6124.36    706.51 o 
 -15   3   5      849.03      907.44    162.94 o 
 -14   3   5     2226.94     1900.71    333.12 o 
 -13   3   5      526.34      595.82    114.94 o 
 -12   3   5      834.40      846.18    133.42 o 
 -11   3   5     1549.37     1597.49    180.87 o 
 -10   3   5       48.13       41.64     50.41 o 
  -9   3   5     1155.74      991.86    116.36 o 
  -8   3   5      668.75      621.90    100.77 o 
  -7   3   5     5053.05     4896.22    219.17 o 
  -6   3   5     1062.25      989.00    109.89 o 
  -5   3   5     8932.35     8568.74    252.24 o 
  -4   3   5     2607.19     2472.92    159.56 o 
  -3   3   5       50.07       42.26     51.10 o 
  -2   3   5      286.49      185.50     60.22 o 
  -1   3   5     3223.54     2863.04    180.79 o 
   0   3   5      276.96      240.62     62.93 o 
   1   3   5     6922.85     7109.82    241.03 o 
   2   3   5     7581.70     7433.23    251.51 o 
   3   3   5     6047.03     5735.55    224.17 o 
   4   3   5      162.64      177.86     67.62 o 
   5   3   5      193.61      194.63     69.22 o 
   6   3   5     8904.62     8543.28    291.23 o 
   7   3   5      307.43      194.11     95.11 o 
   8   3   5     7591.77     7196.45    277.30 o 
   9   3   5     1180.24     1253.41    148.79 o 
  10   3   5     5582.90     5549.46    278.49 o 
  11   3   5       13.20      -53.94     74.77 o 
  12   3   5       13.01      -85.48    124.75 o 
  13   3   5      357.29      348.94    111.49 o 
  14   3   5     3081.30     2515.15    281.92 o 
  15   3   5     1217.59     1027.55    245.28 o 
  16   3   5      262.99      236.26    180.53 o 
  17   3   5      716.58      606.79    221.67 o 
  18   3   5      720.29      576.96    408.36 o 
  19   3   5        3.61       17.38    242.72 o 
 -23   4   5        1.72       60.35    286.34 o 
 -22   4   5      219.15      704.87    370.31 o 
 -21   4   5      138.47       64.94    265.35 o 
 -20   4   5      199.54       22.96    262.40 o 
 -19   4   5     3741.40     3773.60    663.54 o 
 -18   4   5      254.83      307.33    248.95 o 
 -17   4   5     6586.71     5513.30    736.02 o 
 -16   4   5      693.52      786.12    259.94 o 
 -15   4   5      458.35      475.00    163.84 o 
 -14   4   5        2.10      -10.77     73.68 o 
 -13   4   5      910.96      850.16    140.78 o 
 -12   4   5      347.61      220.00     95.45 o 
 -11   4   5     1558.93     1828.54    267.11 o 
 -10   4   5      400.85      301.99     64.36 o 
  -9   4   5     1271.98     1132.06    123.51 o 
  -8   4   5      715.77      504.80     93.54 o 
  -7   4   5     1380.38     1174.59    131.21 o 
  -6   4   5     1575.31     1991.78    196.65 o 
  -5   4   5     7002.24     6528.84    299.75 o 
  -4   4   5      341.25      227.03     76.03 o 
  -3   4   5    16252.13    17030.21    373.28 o 
  -2   4   5     8739.58     8089.42    258.72 o 
  -1   4   5     1858.68     1923.78    152.03 o 
   0   4   5       34.95      -27.10     40.85 o 
   1   4   5        0.33       59.76     49.28 o 
   2   4   5    16195.05    16322.53    380.21 o 
   3   4   5     9131.54     9285.10    289.76 o 
   4   4   5      744.15      643.74     95.95 o 
   5   4   5       23.82        7.92     53.69 o 
   6   4   5      164.53      111.35     66.35 o 
   7   4   5      310.60      191.53     74.54 o 
   8   4   5     4015.68     3593.16    338.78 o 
   9   4   5       67.07      106.46     71.37 o 
  10   4   5      279.74      401.45    101.41 o 
  11   4   5     4955.53     4938.94    350.98 o 
  12   4   5     2927.99     2372.01    265.25 o 
  13   4   5      126.55      179.80    114.13 o 
  14   4   5     2513.72     2625.82    297.26 o 
  15   4   5      353.24      209.86    321.93 o 
  16   4   5       67.79       46.66    174.27 o 
  17   4   5        2.17      -98.67    161.04 o 
  18   4   5     1030.03      773.10    272.85 o 
  19   4   5      594.73      908.69    289.81 o 
 -24   5   5      130.36       19.02    320.12 o 
 -23   5   5      111.08      420.82    307.66 o 
 -22   5   5       11.95       58.38    288.64 o 
 -21   5   5      201.74     -242.06    239.77 o 
 -20   5   5      445.35      483.47    333.57 o 
 -19   5   5     1333.27      734.06    371.95 o 
 -18   5   5     2796.18     3625.35    648.12 o 
 -17   5   5       38.81      124.17    143.59 o 
 -16   5   5     3034.57     3114.40    372.33 o 
 -15   5   5       73.14      218.63    177.45 o 
 -14   5   5      192.40       85.31    127.02 o 
 -13   5   5        1.79      -48.48    116.75 o 
 -12   5   5     7220.98     6858.53    362.92 o 
 -11   5   5      111.72      -31.45    137.60 o 
 -10   5   5     1257.89     1233.50    161.15 o 
  -9   5   5      445.45      379.08     84.81 o 
  -8   5   5        1.30       39.56     58.44 o 
  -7   5   5       81.02       -0.20     50.40 o 
  -6   5   5     3383.23     3459.25    211.25 o 
  -5   5   5      228.70       89.64     61.52 o 
  -4   5   5     4056.07     3688.94    202.42 o 
  -3   5   5     2066.43     2179.27    165.56 o 
  -2   5   5     9470.50     9563.45    289.70 o 
  -1   5   5     1479.55     1773.64    154.88 o 
   0   5   5     9968.50     9573.60    294.85 o 
   1   5   5    12311.09    12486.68    338.04 o 
   2   5   5      749.31      548.25     93.69 o 
   3   5   5     3083.19     2925.16    195.01 o 
   4   5   5       28.07      -27.12     50.95 o 
   5   5   5     1515.90     1235.80    137.81 o 
   6   5   5      505.19      449.67     94.29 o 
   7   5   5       12.66       34.45     58.61 o 
   8   5   5    11081.87    10354.43    340.43 o 
   9   5   5      200.84      144.58     84.00 o 
  10   5   5      295.93      426.43    128.19 o 
  11   5   5      660.78      430.07    244.82 o 
  12   5   5      535.27      284.51    162.32 o 
  13   5   5     2042.47     2004.65    247.18 o 
  14   5   5        8.48     -120.05    130.93 o 
  15   5   5      502.35      582.59    217.83 o 
  16   5   5      856.32      842.20    258.05 o 
  17   5   5      130.04      115.28    190.38 o 
  18   5   5      614.68      667.29    244.21 o 
  19   5   5       79.45      163.97    224.35 o 
  20   5   5       14.04      -40.67    271.25 o 
 -25   6   5       18.15       51.17    273.88 o 
 -24   6   5       29.98     -195.81    289.95 o 
 -23   6   5       14.98     -192.86    274.53 o 
 -22   6   5       32.90      295.20    281.09 o 
 -21   6   5      236.88      622.54    345.05 o 
 -20   6   5      731.42      300.45    304.71 o 
 -19   6   5       67.76       83.31    253.21 o 
 -18   6   5      921.72      564.48    325.70 o 
 -17   6   5      207.25      198.89    165.86 o 
 -16   6   5       99.12      130.87    152.52 o 
 -15   6   5      715.84      625.39    200.97 o 
 -14   6   5      259.20      225.12    150.68 o 
 -13   6   5       46.06      189.09    130.33 o 
 -12   6   5      194.45       33.70     81.84 o 
 -11   6   5     1366.39     1372.82    193.00 o 
 -10   6   5     1893.29     1633.87    360.37 o 
  -9   6   5     1664.01     1477.61    129.83 o 
  -8   6   5     7380.74     7230.57    242.59 o 
  -7   6   5     4964.61     4477.28    351.86 o 
  -6   6   5     7291.69     7158.69    388.44 o 
  -5   6   5    11818.92    12807.27    381.30 o 
  -4   6   5      174.72      168.23     65.62 o 
  -3   6   5      228.61      298.22     84.95 o 
  -2   6   5     4654.22     4611.78    234.10 o 
  -1   6   5      593.45      437.55     87.59 o 
   0   6   5     4781.83     4376.39    226.78 o 
   1   6   5     5059.73     4906.03    240.84 o 
   2   6   5     5767.84     5940.49    260.29 o 
   3   6   5      901.72      756.16    127.02 o 
   4   6   5       21.91       55.05     58.04 o 
   5   6   5       16.05      -26.27     56.40 o 
   6   6   5      134.03       98.99     91.21 o 
   7   6   5     3864.42     4081.22    280.83 o 
   8   6   5      408.66      553.26    111.05 o 
   9   6   5     7541.12     8108.51    416.49 o 
  10   6   5     3860.54     3581.88    330.07 o 
  11   6   5     3898.79     4130.22    342.12 o 
  12   6   5     1636.27     1151.14    205.28 o 
  13   6   5     1825.15     1846.44    250.82 o 
  14   6   5        2.59      -80.04    151.44 o 
  15   6   5      195.56      -20.57    164.23 o 
  16   6   5      607.02      534.57    206.07 o 
  17   6   5       14.98      234.22    202.48 o 
  18   6   5       25.12      200.88    197.03 o 
  19   6   5      265.54      609.80    253.86 o 
  20   6   5      127.00      198.98    213.17 o 
  21   6   5        6.70      156.78    340.46 o 
 -24   7   5       70.34      -59.37    283.72 o 
 -23   7   5       49.27      112.50    262.07 o 
 -22   7   5        5.87      -41.00    279.78 o 
 -21   7   5      294.53      396.88    283.06 o 
 -20   7   5      745.89      426.40    312.25 o 
 -19   7   5      396.52      187.61    288.97 o 
 -18   7   5     2113.50     1147.05    358.83 o 
 -17   7   5       51.53       25.58    262.56 o 
 -16   7   5     9241.04     9974.64    622.19 o 
 -15   7   5        3.87     -219.92    146.61 o 
 -14   7   5      555.57      672.48    207.28 o 
 -13   7   5     1040.74     1040.18    225.75 o 
 -12   7   5     1015.47      667.75    347.18 o 
 -11   7   5      804.41      875.71    207.39 o 
 -10   7   5     2044.48     2141.39    217.99 o 
  -9   7   5      279.26      290.72     94.46 o 
  -8   7   5      393.22      403.99     84.05 o 
  -7   7   5    11881.61    12841.72    346.25 o 
  -6   7   5    18770.64    18761.89    471.84 o 
  -5   7   5     5308.40     5540.17    269.77 o 
  -4   7   5     1245.58     1420.64    167.53 o 
  -3   7   5     2503.34     2631.76    303.81 o 
  -2   7   5     2769.01     2875.82    233.84 o 
  -1   7   5     1639.95     1745.55    189.52 o 
   0   7   5      307.37      308.46     79.73 o 
   1   7   5      767.41      958.19    125.12 o 
   2   7   5     1353.86     1518.58    154.51 o 
   3   7   5     4208.47     4003.22    249.16 o 
   4   7   5     5614.33     5691.39    269.17 o 
   5   7   5      109.19       56.85     66.06 o 
   6   7   5     1368.12     1202.69    144.71 o 
   7   7   5       46.30       87.83     76.54 o 
   8   7   5       91.86       13.82    126.03 o 
   9   7   5       89.71      134.49    112.28 o 
  10   7   5      279.81      243.53    126.38 o 
  11   7   5      242.76      262.45    123.40 o 
  12   7   5      742.44      822.86    177.72 o 
  13   7   5     1746.25     1819.65    344.71 o 
  14   7   5       18.64      316.20    198.19 o 
  15   7   5     3546.22     3709.82    615.65 o 
  16   7   5      593.11      434.41    233.73 o 
  17   7   5       22.19      -78.50    175.88 o 
  18   7   5       85.28      215.59    219.99 o 
  19   7   5        2.03      -85.61    203.54 o 
  20   7   5      194.80      312.79    258.77 o 
  21   7   5       69.27       62.98    333.57 o 
 -24   8   5      221.43      442.47    319.80 o 
 -23   8   5       90.91       78.06    309.30 o 
 -22   8   5      687.40     1305.10    469.36 o 
 -21   8   5      280.11       81.02    280.11 o 
 -20   8   5     1118.89     1105.35    463.13 o 
 -19   8   5      603.50      522.17    353.25 o 
 -18   8   5     2648.58     1893.93    343.80 o 
 -17   8   5      310.18      436.45    206.63 o 
 -16   8   5     7029.16     7465.90    613.55 o 
 -15   8   5     7164.07     7136.39    586.30 o 
 -14   8   5     3972.19     4760.34    789.00 o 
 -13   8   5       64.20      306.37    157.33 o 
 -12   8   5     1109.70     1060.88    247.54 o 
 -11   8   5     7092.32     8028.03    734.22 o 
 -10   8   5     2403.41     2599.98    331.97 o 
  -9   8   5     3168.76     3462.21    273.25 o 
  -8   8   5     1487.50     1106.41    130.64 o 
  -7   8   5      844.93      979.99    127.45 o 
  -6   8   5     5016.24     4811.51    246.84 o 
  -5   8   5     1363.83     1170.57    158.11 o 
  -4   8   5     2708.36     3168.84    246.69 o 
  -3   8   5     4320.29     4362.26    284.04 o 
  -2   8   5     1400.46     1133.51    161.25 o 
  -1   8   5     1953.77     1665.12    195.75 o 
   0   8   5     1270.75      846.71    142.43 o 
   1   8   5        5.35       -8.37     97.14 o 
   2   8   5     1922.80     1910.06    190.79 o 
   3   8   5     1027.03      868.86    125.39 o 
   4   8   5       21.20       35.75     62.37 o 
   5   8   5       40.32      151.55     73.00 o 
   6   8   5      873.22      795.50    122.96 o 
   7   8   5     3182.88     2881.67    361.37 o 
   8   8   5      963.73      893.04    181.03 o 
   9   8   5     5738.14     5534.74    399.23 o 
  10   8   5      665.16      532.49    206.45 o 
  11   8   5       26.40      -49.93    101.48 o 
  12   8   5     1496.29     1322.33    334.88 o 
  13   8   5      419.69      492.21    222.31 o 
  14   8   5     2815.34     2919.72    438.59 o 
  15   8   5        8.80      315.90    204.52 o 
  16   8   5       11.64     -215.33    164.13 o 
  17   8   5      312.93       53.85    195.46 o 
  18   8   5       19.08       -5.65    196.04 o 
  19   8   5        6.84      207.85    248.62 o 
  20   8   5      126.81      257.58    259.12 o 
 -23   9   5      343.27      220.74    308.32 o 
 -22   9   5      250.33     -227.63    269.61 o 
 -21   9   5     1114.09     1038.77    398.84 o 
 -20   9   5       11.34      -88.89    260.76 o 
 -19   9   5     1737.49     1400.17    337.60 o 
 -18   9   5       29.79     -205.26    165.78 o 
 -17   9   5     1236.16     1078.46    277.26 o 
 -16   9   5      343.79      248.32    208.77 o 
 -15   9   5     3506.49     4067.78    481.05 o 
 -14   9   5     1586.61     1311.99    281.11 o 
 -13   9   5     5849.92     6143.79    561.95 o 
 -12   9   5     2212.55     2063.01    770.63 o 
 -11   9   5     1686.56     1573.85    380.97 o 
 -10   9   5     1866.62     1928.95    903.80 o 
  -9   9   5      206.73      290.37    130.81 o 
  -8   9   5     1482.58     1575.78    185.53 o 
  -7   9   5       13.42      128.90     70.92 o 
  -6   9   5        6.33      -20.51     62.72 o 
  -5   9   5    17724.16    19145.84    639.78 o 
  -4   9   5     1455.83     1399.74    178.68 o 
  -3   9   5     4032.40     3983.95    287.92 o 
  -2   9   5       95.06      181.68     91.63 o 
  -1   9   5      630.24      547.56    206.60 o 
   0   9   5     9973.30    10689.85    412.93 o 
   1   9   5      110.36       81.73     78.86 o 
   2   9   5     6813.25     6853.49    351.92 o 
   3   9   5     4326.09     4023.70    485.23 o 
   4   9   5    24427.81    25348.49    737.05 o 
   5   9   5        9.75      119.54     91.16 o 
   6   9   5      431.47      352.73    119.39 o 
   7   9   5        2.72      -16.44     85.24 o 
   8   9   5      307.43      261.16    129.71 o 
   9   9   5        5.18      -29.67    106.85 o 
  10   9   5       46.34       82.91    124.05 o 
  11   9   5      114.24     -158.12    174.34 o 
  12   9   5     2756.98     3568.98    776.53 o 
  13   9   5      124.71      104.06    173.91 o 
  14   9   5     2472.91     2500.44    426.41 o 
  15   9   5       14.44       95.08    174.04 o 
  16   9   5      119.47      348.55    216.02 o 
  17   9   5       18.86     -139.13    192.03 o 
  18   9   5      431.54      132.59    226.32 o 
  19   9   5      127.11      293.18    245.02 o 
  20   9   5      139.19     -138.91    541.36 o 
 -22  10   5       32.43     -155.47    256.17 o 
 -21  10   5      177.64      491.01    360.80 o 
 -20  10   5       25.90      376.87    279.45 o 
 -19  10   5       27.13       55.55    203.03 o 
 -18  10   5     1987.75     1844.54    355.15 o 
 -17  10   5        3.01      361.22    321.11 o 
 -16  10   5     1232.52     1028.77    353.25 o 
 -15  10   5       88.02      214.24    170.77 o 
 -14  10   5     4239.12     3645.41    486.09 o 
 -13  10   5     2902.42     3299.99    432.65 o 
 -12  10   5     2705.71     2505.84    379.41 o 
 -11  10   5    17182.20    19303.58    844.64 o 
 -10  10   5     3731.45     4498.37    595.31 o 
  -9  10   5     2262.35     1652.57    288.82 o 
  -8  10   5     2695.26     2198.70    765.87 o 
  -7  10   5      855.13      617.97    115.83 o 
  -6  10   5     4981.57     5268.96    289.37 o 
  -5  10   5        3.64      -85.56     73.81 o 
  -4  10   5     5261.58     5572.42    301.60 o 
  -3  10   5       16.36      151.34     84.65 o 
  -2  10   5      613.25      405.22    118.00 o 
  -1  10   5     2072.38     2254.19    260.50 o 
   0  10   5     3732.46     3995.99    484.27 o 
   1  10   5     2321.04     2547.45    251.10 o 
   2  10   5      239.08      395.91    111.80 o 
   3  10   5     1211.91     1045.35    329.42 o 
   4  10   5       29.46      -77.34     98.56 o 
   5  10   5     1240.60      893.06    231.98 o 
   6  10   5        1.44      -14.85    115.53 o 
   7  10   5       20.50      157.11    132.66 o 
   8  10   5     2231.01     2054.14    571.37 o 
   9  10   5     2160.40     2389.86    290.12 o 
  10  10   5      140.41      338.38    166.24 o 
  11  10   5       56.91       46.19    175.05 o 
  12  10   5       30.44      -72.58    192.72 o 
  13  10   5      300.96      369.93    222.51 o 
  14  10   5     2110.04     2405.72    415.57 o 
  15  10   5     2085.40     2051.07    402.96 o 
  16  10   5        1.70      189.59    211.27 o 
  17  10   5      364.36      252.22    243.04 o 
  18  10   5        0.23      -90.91    188.80 o 
  19  10   5       26.07       74.78    254.14 o 
 -22  11   5      153.47      333.24    367.36 o 
 -21  11   5      381.56      307.01    363.09 o 
 -20  11   5     1322.19     1461.12    359.76 o 
 -19  11   5      841.13      575.75    263.88 o 
 -18  11   5      323.48      954.85    275.58 o 
 -17  11   5      379.91      445.93    323.57 o 
 -16  11   5      264.54      280.55    199.68 o 
 -15  11   5     2407.96     1897.70    364.40 o 
 -14  11   5      407.18      460.07    176.68 o 
 -13  11   5      457.53      631.67    277.32 o 
 -12  11   5      770.54     1289.40    280.79 o 
 -11  11   5     1611.03     1519.53    297.90 o 
 -10  11   5       43.85     -132.74    125.94 o 
  -9  11   5      956.77      888.49    238.62 o 
  -8  11   5       30.45      -36.17     98.93 o 
  -7  11   5      105.45      292.88    144.53 o 
  -6  11   5      700.62      681.47    124.15 o 
  -5  11   5      407.75      429.76    141.55 o 
  -4  11   5       97.78      112.61     81.06 o 
  -3  11   5       58.37       79.37     90.76 o 
  -2  11   5     1266.57     1102.46    157.00 o 
  -1  11   5      892.29     1048.04    211.41 o 
   0  11   5     4261.66     4624.99    341.82 o 
   1  11   5      466.56      407.49    116.53 o 
   2  11   5     1958.51     1651.03    267.59 o 
   3  11   5      423.71      253.94    157.46 o 
   4  11   5     6812.13     6895.57    682.23 o 
   5  11   5      601.11      596.16    196.95 o 
   6  11   5     2543.25     2979.53    412.84 o 
   7  11   5       40.49      -33.31    129.55 o 
   8  11   5     1055.31      736.36    265.51 o 
   9  11   5     5378.14     5149.07    558.96 o 
  10  11   5      737.61      601.77    209.47 o 
  11  11   5      932.17      248.44    219.08 o 
  12  11   5     1391.36     1101.75    309.00 o 
  13  11   5      651.96      402.72    227.65 o 
  14  11   5     1511.43     1242.83    370.64 o 
  15  11   5      421.32      699.24    271.75 o 
  16  11   5      667.41      601.16    266.60 o 
  17  11   5      284.96      156.52    414.75 o 
  18  11   5        9.27       90.13    242.89 o 
 -21  12   5       73.01     -157.44    314.55 o 
 -20  12   5        7.20      -20.30    201.06 o 
 -19  12   5       19.94     -199.34    169.29 o 
 -18  12   5      129.09      132.99    188.21 o 
 -17  12   5       19.78      268.96    220.36 o 
 -16  12   5      150.34      350.48    205.69 o 
 -15  12   5     1102.00      618.13    231.69 o 
 -14  12   5     2304.17     2348.82    395.03 o 
 -13  12   5     3047.41     2383.96    384.43 o 
 -12  12   5     1314.81     1137.34    297.49 o 
 -11  12   5     3598.88     2669.25    409.11 o 
 -10  12   5       22.10        3.15    170.39 o 
  -9  12   5     1739.26     1595.45    356.04 o 
  -8  12   5      333.60      392.59    166.50 o 
  -7  12   5      157.23      -65.63    123.36 o 
  -6  12   5     2683.81     2515.28    286.92 o 
  -5  12   5      266.12      197.57     94.61 o 
  -4  12   5     3088.55     4235.84    299.00 o 
  -3  12   5       91.54      171.65     92.46 o 
  -2  12   5     1933.92     1842.14    207.70 o 
  -1  12   5     3568.06     3805.37    446.38 o 
   0  12   5       50.98     -110.84     73.89 o 
   1  12   5     4737.19     5328.05    333.90 o 
   2  12   5     1413.33     1106.75    257.32 o 
   3  12   5     3696.18     3997.64    545.46 o 
   4  12   5       17.88     -153.53    102.35 o 
   5  12   5     8066.09     7985.63    638.96 o 
   6  12   5     1628.27     1957.25    565.63 o 
   7  12   5     1295.34     1105.17    278.34 o 
   8  12   5       64.72       81.15    151.39 o 
   9  12   5     2305.34     2415.54   1103.05 o 
  10  12   5      471.08      454.42    218.48 o 
  11  12   5     2251.72     2560.59    471.66 o 
  12  12   5      291.37      196.00    308.65 o 
  13  12   5      857.74      643.06    260.15 o 
  14  12   5        7.79      180.22    227.24 o 
  15  12   5     1770.29     1777.47    534.31 o 
  16  12   5        0.74      318.86    230.27 o 
  17  12   5      530.21      971.10    345.69 o 
 -20  13   5      246.82      438.16    268.93 o 
 -19  13   5      537.84      409.34    256.49 o 
 -18  13   5        0.27     -112.50    205.47 o 
 -17  13   5      511.41      644.92    271.02 o 
 -16  13   5      737.37      521.96    236.53 o 
 -15  13   5       47.60      164.70    204.08 o 
 -14  13   5     2165.60     1997.91    375.45 o 
 -13  13   5      106.68      336.92    177.94 o 
 -12  13   5      314.46      293.21    466.41 o 
 -11  13   5      993.70     1168.58    260.00 o 
 -10  13   5       51.87      220.57    165.59 o 
  -9  13   5      420.34      373.16    180.17 o 
  -8  13   5     1013.08      754.33    273.22 o 
  -7  13   5        0.65       15.67    106.59 o 
  -6  13   5        7.37        5.99    131.29 o 
  -5  13   5      248.10      243.36    163.51 o 
  -4  13   5      271.72       94.59     98.33 o 
  -3  13   5      417.55      250.65    115.12 o 
  -2  13   5     1677.96     1771.62    205.73 o 
  -1  13   5      504.52      652.22    137.06 o 
   0  13   5       34.38       58.64     89.20 o 
   1  13   5     4825.00     5184.94    423.30 o 
   2  13   5     2568.17     2621.92    353.36 o 
   3  13   5     2686.34     2701.11    327.45 o 
   4  13   5      295.80      335.50    154.89 o 
   5  13   5      788.24      623.58    244.43 o 
   6  13   5     7641.81     7743.57   1078.78 o 
   7  13   5     3478.55     3855.82    502.67 o 
   8  13   5    12173.29    13221.87    816.97 o 
   9  13   5     2052.63     1218.94    293.32 o 
  10  13   5      999.82     1219.60    572.35 o 
  11  13   5      675.10      817.59    251.80 o 
  12  13   5      167.19       43.93    200.46 o 
  13  13   5        3.70       97.56    183.40 o 
  14  13   5      744.51      883.34    356.70 o 
  15  13   5        4.49      344.39    239.56 o 
  16  13   5     1714.65     2070.42    473.85 o 
 -18  14   5      463.62      409.58    226.49 o 
 -17  14   5     1777.18     1685.95    456.24 o 
 -16  14   5        2.79     -148.76    206.15 o 
 -15  14   5     2843.25     3084.32    476.41 o 
 -14  14   5       44.36      -34.18    207.62 o 
 -13  14   5     1418.21     1873.12    358.59 o 
 -12  14   5     1095.52      762.83    242.82 o 
 -11  14   5       95.16      163.29    146.23 o 
 -10  14   5     1861.52     2035.41    355.36 o 
  -9  14   5       25.03      231.52    158.57 o 
  -8  14   5     3325.98     3546.50    454.53 o 
  -7  14   5       90.24       63.32    147.88 o 
  -6  14   5     4816.85     5051.33    545.75 o 
  -5  14   5      100.11       24.62    116.42 o 
  -4  14   5      435.30      308.43    271.64 o 
  -3  14   5      170.54      240.45    110.37 o 
  -2  14   5      670.04      436.95    148.84 o 
  -1  14   5     1442.98     1259.63    189.33 o 
   0  14   5        8.13      202.35    133.85 o 
   1  14   5     4209.89     4850.59    425.24 o 
   2  14   5     1073.96     1418.54    253.43 o 
   3  14   5      925.99     1199.52    227.22 o 
   4  14   5     1613.93     1839.19    285.69 o 
   5  14   5      792.67      583.18    180.48 o 
   6  14   5     2407.06     2145.80    312.66 o 
   7  14   5     2698.98     2363.62    403.77 o 
   8  14   5        1.31      -41.73    134.36 o 
   9  14   5       45.21       37.82    169.97 o 
  10  14   5      191.78      140.63    187.30 o 
  11  14   5       16.57     -195.21    152.27 o 
  12  14   5        7.00     -175.35    291.92 o 
  13  14   5      902.05     1015.42    313.77 o 
  14  14   5      225.50      431.97    336.36 o 
  15  14   5      469.38      549.31    310.03 o 
 -17  15   5        7.59      257.30    226.97 o 
 -16  15   5       34.59      141.10    220.58 o 
 -15  15   5      236.82      691.98    269.55 o 
 -14  15   5       13.18       30.17    216.75 o 
 -13  15   5      565.41      574.54    241.90 o 
 -12  15   5     1561.52     2015.65    376.40 o 
 -11  15   5      692.40      649.86    508.72 o 
 -10  15   5       27.99      284.71    264.37 o 
  -9  15   5     3481.63     3337.28    465.00 o 
  -8  15   5       84.04       90.04    267.15 o 
  -7  15   5     1310.89     1791.65    681.25 o 
  -6  15   5      464.29      563.06    210.57 o 
  -5  15   5       28.12       21.43    240.75 o 
  -4  15   5     1627.67     1683.23    308.30 o 
  -3  15   5       70.17     -197.25    165.10 o 
  -2  15   5      340.71      286.32    124.67 o 
  -1  15   5      470.87      652.47    197.71 o 
   0  15   5     1048.87      987.09    324.81 o 
   1  15   5      936.77      969.96    210.87 o 
   2  15   5     1402.21     1912.07    285.24 o 
   3  15   5     2901.42     2724.28    348.53 o 
   4  15   5     1102.78     1154.75    233.29 o 
   5  15   5     3971.35     4249.07    437.72 o 
   6  15   5     2169.95     2480.54    336.15 o 
   7  15   5     1992.26     1776.52    304.91 o 
   8  15   5     1230.12     1091.09    299.72 o 
   9  15   5      139.42      -25.64    206.64 o 
  10  15   5      513.54      354.86    229.80 o 
  11  15   5      316.73      493.40    270.27 o 
  12  15   5       11.42      490.55    267.81 o 
  13  15   5       95.98     -147.34    209.82 o 
 -15  16   5     1318.96     1056.84    351.23 o 
 -14  16   5       14.92      568.16    238.26 o 
 -13  16   5     3850.47     4235.29    594.93 o 
 -12  16   5      718.76      850.75    320.94 o 
 -11  16   5     1351.55      755.80    247.20 o 
 -10  16   5     2414.45     1512.10    451.82 o 
  -9  16   5      973.20      873.32    403.11 o 
  -8  16   5     5353.57     5664.98    625.84 o 
  -7  16   5     3798.02     3373.30    485.68 o 
  -6  16   5     1414.09     1156.98    272.64 o 
  -5  16   5      233.04      189.75    263.55 o 
  -4  16   5       23.44      117.30    160.88 o 
  -3  16   5     1218.35      911.32    212.89 o 
  -2  16   5      182.94      101.46    185.60 o 
  -1  16   5      143.17       -9.51    272.89 o 
   0  16   5      595.29      547.94    184.43 o 
   1  16   5      303.57      235.15    162.26 o 
   2  16   5     2274.31     2581.48    347.31 o 
   3  16   5        0.88     -123.78    229.79 o 
   4  16   5     5317.00     5899.79    625.00 o 
   5  16   5        3.67       81.90    157.49 o 
   6  16   5      909.44      967.18    228.74 o 
   7  16   5      785.38      401.68    266.17 o 
   8  16   5      218.16      299.87    212.15 o 
   9  16   5      525.87      295.74    208.14 o 
  10  16   5       20.89     -114.88    168.92 o 
  11  16   5      224.63      242.34    275.03 o 
  12  16   5        1.70      -70.91    219.55 o 
 -13  17   5       24.37      273.20    232.27 o 
 -12  17   5       19.00      -33.48    214.30 o 
 -11  17   5     1566.82     1413.99    335.40 o 
 -10  17   5      463.00      202.78    204.02 o 
  -9  17   5      548.20      652.48    266.64 o 
  -8  17   5      393.53      259.87    440.66 o 
  -7  17   5      571.80      906.53    424.43 o 
  -6  17   5      869.85     1337.20    325.95 o 
  -5  17   5       16.39      -84.61    167.31 o 
  -4  17   5     2433.25     1947.65    595.97 o 
  -3  17   5       66.13      289.73    238.95 o 
  -2  17   5     1003.31      656.22    372.44 o 
  -1  17   5      984.05      815.02    285.83 o 
   0  17   5     2840.35     2843.95    457.27 o 
   1  17   5      309.83      202.69    170.93 o 
   2  17   5     3764.85     4268.05    499.92 o 
   3  17   5      298.34      530.91    189.41 o 
   4  17   5     4643.00     5600.73    512.02 o 
   5  17   5     1295.98     1144.13    248.81 o 
   6  17   5      358.64      639.00    250.80 o 
   7  17   5      598.68      423.67    240.54 o 
   8  17   5      577.86      848.40    331.93 o 
   9  17   5      237.18       64.09    234.52 o 
  10  17   5       16.68       79.88    244.19 o 
 -11  18   5     2112.27     3169.40   1317.56 o 
 -10  18   5     3958.34     3757.20   1382.83 o 
  -9  18   5      434.63      838.03    464.77 o 
  -8  18   5     1504.70     1377.75    320.19 o 
  -7  18   5      174.93      109.64    197.21 o 
  -6  18   5      505.56     1094.57    420.00 o 
  -5  18   5     1798.44     2434.72    662.88 o 
  -4  18   5       93.52      233.21    380.80 o 
  -3  18   5       67.74      199.09    329.31 o 
  -2  18   5      987.24     1001.68    283.55 o 
  -1  18   5      483.90      596.23    258.76 o 
   0  18   5     4133.27     4512.59    583.49 o 
   1  18   5      107.53      330.69    232.08 o 
   2  18   5     2082.47     2050.32    320.33 o 
   3  18   5       74.59      132.01    159.97 o 
   4  18   5      287.98      271.26    174.27 o 
   5  18   5       34.64       38.77    169.26 o 
   6  18   5      555.02      713.86    285.18 o 
   7  18   5     1127.72     1068.33    509.54 o 
  -7  19   5       47.34      573.67    375.56 o 
  -6  19   5     1568.53     1783.32    588.43 o 
  -5  19   5      544.30      469.04    417.54 o 
  -4  19   5      268.73       17.71    354.56 o 
  -3  19   5      115.56      139.40    288.97 o 
  -2  19   5     1639.69     1431.71    525.78 o 
  -1  19   5      142.34      607.89    256.22 o 
   0  19   5     2259.73     2671.47    560.38 o 
   1  19   5      595.91     1097.48    301.04 o 
   2  19   5     7734.07     7636.81    759.33 o 
   3  19   5       10.16      139.81    317.99 o 
 -19   0   6     1660.88     1688.53    431.97 o 
 -18   0   6     4663.88     4716.59    635.33 o 
 -17   0   6     1076.90      795.06    278.14 o 
 -16   0   6     9097.56     9258.04    713.07 o 
 -15   0   6     2340.58     2472.44    428.69 o 
 -14   0   6    12077.92    11548.44    764.56 o 
 -13   0   6     1312.40     1109.35    170.54 o 
 -12   0   6     6092.51     6009.89    582.85 o 
 -11   0   6    85554.65    93976.01   2196.27 o 
 -10   0   6     4439.39     4407.27    606.63 o 
  -9   0   6    56567.32    62330.29   2750.91 o 
  -8   0   6      656.97      604.94    131.73 o 
  -7   0   6    24635.94    23962.04    638.72 o 
  -6   0   6     2943.37     2489.74    703.23 o 
  -5   0   6      161.89       85.56     80.44 o 
  -4   0   6      130.82       95.12     82.90 o 
  -3   0   6      173.80      238.09    102.21 o 
  -2   0   6    24861.65    23781.49    972.02 o 
  -1   0   6     1093.64     1403.92    197.45 o 
   0   0   6    12248.78    10725.05    853.45 o 
   1   0   6     1452.91     1728.78    517.09 o 
   2   0   6      154.40       96.01    154.98 o 
   3   0   6     1788.93     1906.54    243.17 o 
   4   0   6       67.63      268.23    117.60 o 
   5   0   6      511.82      341.12    227.96 o 
   6   0   6     2797.94     2734.53    296.17 o 
   7   0   6       68.46      244.69    124.97 o 
   8   0   6    14691.66    14207.00    583.18 o 
   9   0   6     4190.18     3781.03    366.67 o 
  10   0   6     4931.50     4912.91    416.77 o 
  11   0   6    10819.64    12426.79    582.68 o 
  12   0   6     4001.63     3591.21    611.06 o 
  13   0   6     9203.90     8622.22    557.67 o 
  14   0   6    29995.56    35150.56   1059.63 o 
  15   0   6     2787.45     2457.04    348.12 o 
  16   0   6    16187.77    14502.05   1005.97 o 
  17   0   6        7.01      253.21    225.01 o 
 -20   1   6        2.19      -28.21    225.99 o 
 -19   1   6      360.74      676.33    300.12 o 
 -18   1   6       83.43      145.30    149.91 o 
 -17   1   6     1450.70     1493.05    260.67 o 
 -16   1   6     3934.05     3909.30    753.24 o 
 -15   1   6     2493.13     2468.40    315.60 o 
 -14   1   6     3813.04     3494.34    259.05 o 
 -13   1   6     2146.84     2281.57    213.54 o 
 -12   1   6     3125.95     2621.24    547.10 o 
 -11   1   6     1273.40     1260.12    202.47 o 
 -10   1   6     3293.11     2847.40    216.69 o 
  -9   1   6     3260.24     2732.09    197.94 o 
  -8   1   6      136.74       93.56     58.20 o 
  -7   1   6    12420.88    12411.31    322.01 o 
  -6   1   6     1336.31     1196.04    125.27 o 
  -5   1   6     8650.80     7591.35    252.70 o 
  -4   1   6       78.27       70.81     53.20 o 
  -3   1   6    10670.82     9748.07    289.19 o 
  -2   1   6     1573.77     1445.98    206.79 o 
  -1   1   6    35050.02    33480.17    656.80 o 
   0   1   6     3300.04     2797.31    189.44 o 
   1   1   6    42220.93    41536.06    636.90 o 
   2   1   6     9932.71    10485.58    318.43 o 
   3   1   6    44095.80    43670.21   1110.60 o 
   4   1   6    46040.97    44722.89    697.48 o 
   5   1   6     1322.31      765.51    113.22 o 
   6   1   6     1384.77     1477.00    160.02 o 
   7   1   6     9448.21     9077.95    321.51 o 
   8   1   6      607.33      489.86    103.89 o 
   9   1   6     2593.63     2367.06    207.56 o 
  10   1   6      535.52      539.17    146.00 o 
  11   1   6     1256.12     1227.19    172.37 o 
  12   1   6     1844.19     1839.80    200.00 o 
  13   1   6      961.98     1073.82    171.96 o 
  14   1   6     2620.53     2794.64    258.89 o 
  15   1   6     1349.01     1617.11    246.22 o 
  16   1   6     1167.72     1767.60    259.51 o 
  17   1   6      855.62      346.36    286.01 o 
 -22   2   6     2358.46     3024.46    628.77 o 
 -21   2   6      251.17      128.90    236.81 o 
 -20   2   6     1129.81     1399.23    419.18 o 
 -19   2   6      483.11      251.57    245.67 o 
 -18   2   6     7655.82     7830.92    812.12 o 
 -17   2   6     1091.10     1284.45    292.57 o 
 -16   2   6     9016.91     9244.31    494.95 o 
 -15   2   6     5128.59     5173.30    425.41 o 
 -14   2   6    10257.05     9983.03    386.90 o 
 -13   2   6    14302.06    15078.35    475.53 o 
 -12   2   6    11515.51    11710.33    652.69 o 
 -11   2   6    17477.38    17276.55    442.27 o 
 -10   2   6      828.37      993.60    135.04 o 
  -9   2   6    26441.07    24993.58    721.58 o 
  -8   2   6      743.07      451.08     86.73 o 
  -7   2   6    18584.86    19209.16    476.50 o 
  -6   2   6      374.26      213.70     78.25 o 
  -5   2   6      869.85      913.76    112.31 o 
  -4   2   6     9219.17     8897.79    277.26 o 
  -3   2   6      533.83      331.66     77.02 o 
  -2   2   6     1545.97     1325.83    136.35 o 
  -1   2   6     1020.59     1022.45    120.55 o 
   0   2   6    11573.13    11869.69    332.94 o 
   1   2   6       58.26      102.09     57.50 o 
   2   2   6        8.85       29.06     58.47 o 
   3   2   6      235.00      194.57     73.50 o 
   4   2   6     1674.26     1511.23    153.75 o 
   5   2   6      291.22      275.97     82.55 o 
   6   2   6     2094.88     2006.70    191.83 o 
   7   2   6      577.91      587.49    108.16 o 
   8   2   6     3881.78     3499.52    243.12 o 
   9   2   6    10205.23     9966.98    355.45 o 
  10   2   6     2786.96     2853.95    236.23 o 
  11   2   6     3174.91     2908.93    242.34 o 
  12   2   6    11926.88    12020.92    417.04 o 
  13   2   6     6182.23     6310.81    345.81 o 
  14   2   6     6398.18     7461.62    453.86 o 
  15   2   6     1563.11     1742.94    252.14 o 
  16   2   6    11400.22    11630.85    663.63 o 
  17   2   6      198.94        2.19    176.68 o 
  18   2   6     5571.69     6936.15    846.23 o 
 -23   3   6      204.18     -294.87    263.05 o 
 -22   3   6      592.88      520.86    362.44 o 
 -21   3   6       21.63      630.08    319.47 o 
 -20   3   6      446.17      388.02    242.72 o 
 -19   3   6       69.38       96.10    230.58 o 
 -18   3   6        2.94      349.32    270.93 o 
 -17   3   6      536.53      548.41    289.29 o 
 -16   3   6      620.61      496.20    152.00 o 
 -15   3   6      276.49      238.05    133.14 o 
 -14   3   6     1200.25     1116.77    168.86 o 
 -13   3   6     7879.42     7584.18    475.28 o 
 -12   3   6       18.66       47.62     78.11 o 
 -11   3   6      141.75      152.35     91.03 o 
 -10   3   6      764.25      716.02    129.11 o 
  -9   3   6     3880.61     3658.83    227.49 o 
  -8   3   6     1737.44     1425.52    155.43 o 
  -7   3   6    12720.70    12784.41    440.73 o 
  -6   3   6      139.17      168.74     65.64 o 
  -5   3   6    19409.98    18795.55    513.14 o 
  -4   3   6     2833.11     2339.48    293.21 o 
  -3   3   6    33504.93    32571.69   1003.60 o 
  -2   3   6      666.43      504.81     91.38 o 
  -1   3   6    70816.91    75914.99    899.31 o 
   0   3   6     1501.98     1127.10    127.77 o 
   1   3   6    32594.23    31007.67    691.48 o 
   2   3   6     3752.71     3725.37    222.67 o 
   3   3   6     5382.53     5085.28    249.18 o 
   4   3   6     6067.29     5369.92    268.01 o 
   5   3   6     8334.85     7248.42    421.82 o 
   6   3   6     7965.56     7725.29    304.19 o 
   7   3   6     1768.21     1660.82    171.11 o 
   8   3   6     5013.32     4380.96    268.17 o 
   9   3   6     6001.83     5950.13    301.57 o 
  10   3   6    10636.16    11037.52    386.98 o 
  11   3   6      310.06      334.19    104.66 o 
  12   3   6      201.68      169.41    125.20 o 
  13   3   6     1625.70     1475.89    228.83 o 
  14   3   6      824.43      722.81    179.23 o 
  15   3   6      120.96      -31.96    198.33 o 
  16   3   6      584.96      588.50    227.07 o 
  17   3   6      111.00      280.33    208.52 o 
  18   3   6      285.24      222.97    207.72 o 
 -23   4   6      586.65      456.24    358.50 o 
 -22   4   6      597.35     1015.15    419.18 o 
 -21   4   6      978.22      852.14    368.01 o 
 -20   4   6      687.08      522.50    337.18 o 
 -19   4   6      466.71      418.85    309.30 o 
 -18   4   6     3726.62     4260.68    680.92 o 
 -17   4   6     2549.50     1722.31    437.22 o 
 -16   4   6     7781.66     8735.96    518.45 o 
 -15   4   6     5837.08     5743.95    346.66 o 
 -14   4   6    13840.06    13862.58    553.82 o 
 -13   4   6     9151.75     9217.43    385.94 o 
 -12   4   6     2855.28     2742.62    252.79 o 
 -11   4   6      426.62      447.75    149.35 o 
 -10   4   6      607.03      461.47    102.93 o 
  -9   4   6     2253.60     1796.20    224.91 o 
  -8   4   6     3887.20     3750.99    232.18 o 
  -7   4   6      902.27      721.35    121.44 o 
  -6   4   6      195.78       50.28     65.43 o 
  -5   4   6     5998.43     5205.90    229.19 o 
  -4   4   6      185.67      247.54     81.14 o 
  -3   4   6       24.23       72.66     52.44 o 
  -2   4   6      119.18       23.63     58.09 o 
  -1   4   6      349.40      339.73     82.12 o 
   0   4   6      288.77      319.67     76.83 o 
   1   4   6     2181.03     2096.17    175.41 o 
   2   4   6     2090.47     1673.17    163.51 o 
   3   4   6     5620.35     5658.74    262.81 o 
   4   4   6      669.33      790.09    115.00 o 
   5   4   6     4470.93     4041.30    246.33 o 
   6   4   6      198.21      202.20     89.43 o 
   7   4   6     4629.50     4084.58    263.08 o 
   8   4   6     7960.62     8052.57    333.87 o 
   9   4   6     4107.10     4143.06    272.55 o 
  10   4   6     1942.42     1853.51    197.19 o 
  11   4   6       59.79       45.36    113.11 o 
  12   4   6       68.91       71.55    119.78 o 
  13   4   6       52.38       28.70    141.98 o 
  14   4   6     5164.39     5374.94    418.98 o 
  15   4   6        3.55      189.45    166.10 o 
  16   4   6     3006.09     2930.29    433.80 o 
  17   4   6       36.82      -31.58    172.45 o 
  18   4   6     5032.66     5337.64    576.66 o 
  19   4   6     1022.26      900.34    290.61 o 
 -24   5   6      325.04      -99.06    262.07 o 
 -23   5   6      183.07      116.44    323.73 o 
 -22   5   6      117.78       -2.30    266.99 o 
 -21   5   6      570.79      383.10    300.12 o 
 -20   5   6       94.31      -37.72    239.77 o 
 -19   5   6      176.54      217.79    250.26 o 
 -18   5   6      135.45      651.40    293.23 o 
 -17   5   6     1091.45     1732.81    461.16 o 
 -16   5   6      343.51      280.34    140.55 o 
 -15   5   6        1.61       -6.11    114.15 o 
 -14   5   6      234.89      192.06    265.51 o 
 -13   5   6     4216.22     3840.53    291.39 o 
 -12   5   6      751.68      638.04    132.23 o 
 -11   5   6    10703.39    11777.02    431.97 o 
 -10   5   6     7764.02     7801.22    346.54 o 
  -9   5   6     7269.60     7314.14    293.04 o 
  -8   5   6      171.92      124.63     99.73 o 
  -7   5   6     6835.89     6236.38    284.61 o 
  -6   5   6     5464.75     5291.00    695.96 o 
  -5   5   6     2487.23     2087.08    171.07 o 
  -4   5   6      530.36      518.31     93.84 o 
  -3   5   6     5979.63     5719.61    251.15 o 
  -2   5   6     2438.04     2373.44    185.89 o 
  -1   5   6    40311.31    38627.85    643.37 o 
   0   5   6      312.31      209.79     71.31 o 
   1   5   6    11829.80    11403.12    492.50 o 
   2   5   6       44.28       26.81     53.41 o 
   3   5   6    17056.54    16737.07    427.54 o 
   4   5   6      201.15      101.64     62.57 o 
   5   5   6    13158.11    12628.83    515.34 o 
   6   5   6     9116.36     8545.28    327.74 o 
   7   5   6     4586.14     4600.18    278.67 o 
   8   5   6    12193.00    11804.78    390.60 o 
   9   5   6     3816.21     3804.72    262.86 o 
  10   5   6     8687.83     9074.12    462.57 o 
  11   5   6     1619.81     1866.49    244.81 o 
  12   5   6      857.43      626.60    218.20 o 
  13   5   6     5814.01     5560.34    418.65 o 
  14   5   6       79.91       69.32    132.85 o 
  15   5   6      529.51      466.56    433.12 o 
  16   5   6       97.69      240.56    180.58 o 
  17   5   6      137.63       94.67    536.11 o 
  18   5   6      121.48      180.53    213.36 o 
  19   5   6     1002.26     1222.42    329.90 o 
  20   5   6       40.50       92.17    317.17 o 
 -24   6   6     2080.97     2044.40    535.95 o 
 -23   6   6      133.64      120.05    281.42 o 
 -22   6   6     3192.01     2930.32    637.63 o 
 -21   6   6        7.38     -367.52    245.01 o 
 -20   6   6      931.39      947.91    422.46 o 
 -19   6   6     1244.21      837.05    370.31 o 
 -18   6   6     5130.55     3798.20    689.78 o 
 -17   6   6     3392.01     3604.63    505.44 o 
 -16   6   6     3068.47     2730.79    570.06 o 
 -15   6   6     9187.57     9771.51    602.04 o 
 -14   6   6     2526.26     2381.86    346.39 o 
 -13   6   6     3941.35     3616.14    400.42 o 
 -12   6   6     5216.99     4844.30    325.75 o 
 -11   6   6     1484.83     1304.99    180.98 o 
 -10   6   6     9134.97     9042.30    387.77 o 
  -9   6   6       55.00       -2.89     62.88 o 
  -8   6   6    11715.94    11571.41    462.15 o 
  -7   6   6     2268.42     2591.49    229.07 o 
  -6   6   6      204.34      142.49     71.95 o 
  -5   6   6     9440.27     8876.09    343.20 o 
  -4   6   6      942.40      800.02    113.89 o 
  -3   6   6      254.95      163.27     65.20 o 
  -2   6   6     2171.99     1598.55    214.37 o 
  -1   6   6        9.79        9.99     56.15 o 
   0   6   6      184.78      323.10     78.27 o 
   1   6   6      981.26      792.32    115.47 o 
   2   6   6    15457.58    14504.92    405.11 o 
   3   6   6     5130.43     4643.84    262.59 o 
   4   6   6     1198.47     1412.52    157.80 o 
   5   6   6     8253.41     7917.67    541.69 o 
   6   6   6      648.81      596.52    111.44 o 
   7   6   6    10432.71    11066.00    377.78 o 
   8   6   6       78.46       63.29    107.14 o 
   9   6   6     1760.18     1627.24    231.39 o 
  10   6   6      660.16      408.51    245.88 o 
  11   6   6     1473.00     1326.82    220.00 o 
  12   6   6      220.94      203.80    131.03 o 
  13   6   6        8.05       89.16    127.40 o 
  14   6   6     5584.95     6162.10    603.83 o 
  15   6   6       10.99     -181.32    140.51 o 
  16   6   6     2855.35     2662.16    552.67 o 
  17   6   6       15.95     -114.85    182.51 o 
  18   6   6     3971.02     4427.31    579.90 o 
  19   6   6      237.08      271.90    247.25 o 
  20   6   6     1728.47     1895.84    415.57 o 
 -24   7   6       17.11      -99.71    258.13 o 
 -23   7   6     1242.91     1880.08    578.26 o 
 -22   7   6      320.81       17.38    290.61 o 
 -21   7   6      184.81      285.69    333.24 o 
 -20   7   6       17.32      181.38    260.43 o 
 -19   7   6       79.75      -64.62    241.08 o 
 -18   7   6      490.39      263.65    279.29 o 
 -17   7   6     5072.36     4535.37    486.31 o 
 -16   7   6     3002.23     3034.36    401.02 o 
 -15   7   6     1323.81     1033.11    249.78 o 
 -14   7   6       53.17      138.39    149.35 o 
 -13   7   6      352.95      423.08    176.19 o 
 -12   7   6        5.62       65.98    134.10 o 
 -11   7   6     5166.87     4883.70    565.87 o 
 -10   7   6     6237.13     6259.40    348.01 o 
  -9   7   6    19318.76    20828.71    721.24 o 
  -8   7   6     5649.37     5817.51    279.06 o 
  -7   7   6    25866.46    27352.07    608.19 o 
  -6   7   6      192.60      166.41     78.48 o 
  -5   7   6     9403.10     9704.03    365.50 o 
  -4   7   6        4.81      108.72     77.54 o 
  -3   7   6     7258.55     7042.48    318.61 o 
  -2   7   6     4932.73     4618.35    262.27 o 
  -1   7   6    20105.76    19311.22    474.88 o 
   0   7   6     5023.63     5258.30    281.67 o 
   1   7   6    39112.50    41227.91    717.26 o 
   2   7   6     2256.32     2326.17    204.87 o 
   3   7   6    18659.94    18872.63    591.25 o 
   4   7   6     1990.81     1998.06    191.91 o 
   5   7   6     6893.51     7025.04    440.61 o 
   6   7   6     3961.75     4030.05    264.38 o 
   7   7   6     4180.23     3901.96    266.94 o 
   8   7   6    13171.52    14072.81    996.93 o 
   9   7   6      472.16      570.08    166.21 o 
  10   7   6     6459.39     6292.58    437.31 o 
  11   7   6       83.30      188.12    124.86 o 
  12   7   6      970.34     1027.78    240.78 o 
  13   7   6       78.99       57.82    250.92 o 
  14   7   6      292.23      458.99    226.09 o 
  15   7   6     1244.36      489.02    278.31 o 
  16   7   6      138.34      350.08    216.77 o 
  17   7   6      142.15      417.48    285.36 o 
  18   7   6      695.70      666.27    264.94 o 
  19   7   6      884.51     1511.62    487.73 o 
  20   7   6      240.51      495.58    359.65 o 
 -23   8   6      565.24      545.46    341.12 o 
 -21   8   6       96.98       98.73    266.99 o 
 -20   8   6     2796.57     2638.41    618.93 o 
 -19   8   6      405.87      509.38    328.65 o 
 -18   8   6     2059.73     2049.44    373.54 o 
 -17   8   6     2679.65     2407.19    519.87 o 
 -16   8   6      750.52      796.59    244.67 o 
 -15   8   6    13278.35    13906.18    840.66 o 
 -14   8   6     4039.99     3810.96    455.51 o 
 -13   8   6     6921.54     7039.38    639.43 o 
 -12   8   6     1906.72     1857.41    322.72 o 
 -11   8   6     5892.84     5604.69    513.55 o 
 -10   8   6     1974.11     1878.49    362.03 o 
  -9   8   6     2746.10     2487.23    248.90 o 
  -8   8   6     1894.57     1877.43    184.58 o 
  -7   8   6     5686.32     5680.80    290.87 o 
  -6   8   6      144.30      109.49     87.42 o 
  -5   8   6     5145.64     5355.27    338.37 o 
  -4   8   6     3091.26     3275.36    297.56 o 
  -3   8   6     5017.08     4714.11    308.31 o 
  -2   8   6      278.23      296.39    103.05 o 
  -1   8   6     2720.09     2473.19    242.59 o 
   0   8   6     3655.73     3786.70    256.82 o 
   1   8   6      687.56      605.68    114.96 o 
   2   8   6      326.81      234.93     79.35 o 
   3   8   6     5034.68     4558.91    281.45 o 
   4   8   6     1376.65     1617.11    177.91 o 
   5   8   6    11426.55    12158.92    401.10 o 
   6   8   6        8.17       39.96    111.49 o 
   7   8   6     3650.75     3924.48    356.08 o 
   8   8   6     4720.88     4548.10    636.67 o 
   9   8   6       92.22      159.01    116.83 o 
  10   8   6      826.53      416.37    155.24 o 
  11   8   6       11.20      -74.16    106.86 o 
  12   8   6     3276.64     4187.38    513.91 o 
  13   8   6      528.42      294.37    206.79 o 
  14   8   6     8313.93    10096.97    773.09 o 
  15   8   6      379.78      234.84    209.47 o 
  16   8   6     4391.58     5422.59   1057.46 o 
  17   8   6      667.06      223.02    540.37 o 
  18   8   6     3520.69     4157.83    558.68 o 
  19   8   6      395.11      749.88    291.58 o 
 -23   9   6       39.12     -154.16    247.31 o 
 -22   9   6      419.85     1256.23    484.78 o 
 -21   9   6       27.63     -323.40    245.01 o 
 -20   9   6      203.91      425.08    379.49 o 
 -19   9   6      176.93      245.83    390.97 o 
 -18   9   6       64.50      -71.91    173.11 o 
 -17   9   6      482.40      459.01    209.22 o 
 -16   9   6      171.81      161.47    187.11 o 
 -15   9   6     2161.09     2130.50    356.75 o 
 -14   9   6      387.96      270.81    171.14 o 
 -13   9   6      747.86      544.61    237.31 o 
 -12   9   6     8927.01    10171.65    681.31 o 
 -11   9   6     1309.68     1299.15    258.85 o 
 -10   9   6    12699.05    12568.93    666.81 o 
  -9   9   6     7814.46     8086.48    406.17 o 
  -8   9   6     6507.81     6435.09    646.82 o 
  -7   9   6     8140.90     7847.74    323.08 o 
  -6   9   6      395.39      347.12     98.76 o 
  -5   9   6     7689.93     7672.09    361.34 o 
  -4   9   6      109.12      148.14     83.31 o 
  -3   9   6     5102.04     5681.78    419.07 o 
  -2   9   6      260.11      194.91    194.22 o 
  -1   9   6     8113.65     8287.29    380.34 o 
   0   9   6     7840.32     7782.68    381.30 o 
   1   9   6    16143.34    17066.80    547.96 o 
   2   9   6     3250.16     3410.20    255.32 o 
   3   9   6    24071.93    25759.72    603.38 o 
   4   9   6     2768.76     2625.06    228.58 o 
   5   9   6     9747.50    10123.72    737.56 o 
   6   9   6       75.33      -51.88    137.99 o 
   7   9   6     3389.21     3712.71    356.06 o 
   8   9   6     3698.68     3555.04    350.63 o 
   9   9   6     5412.23     5595.81    437.17 o 
  10   9   6     3626.35     3446.76    355.37 o 
  11   9   6      445.13      630.17    176.12 o 
  12   9   6     6343.16     6963.40   1321.99 o 
  13   9   6       65.45      263.05    198.76 o 
  14   9   6     2335.89     2127.58    401.80 o 
  15   9   6      505.75      357.74    251.74 o 
  16   9   6      314.56      422.84    261.14 o 
  17   9   6     1188.62     1056.73    336.62 o 
  18   9   6      498.71      717.00    317.99 o 
  19   9   6       31.84     -140.15    224.51 o 
 -22  10   6     3118.51     2864.07    733.73 o 
 -21  10   6      537.66     1039.09    472.64 o 
 -20  10   6     3806.62     5424.41    926.92 o 
 -19  10   6      961.76      860.16    421.64 o 
 -18  10   6     1223.23     1529.41    313.76 o 
 -17  10   6      109.52      161.22    199.40 o 
 -16  10   6     1865.92     1478.86    333.96 o 
 -15  10   6      408.01      735.42    238.79 o 
 -14  10   6     1579.89     1447.13    379.00 o 
 -13  10   6    15386.78    16583.93    819.27 o 
 -12  10   6      369.53      413.17    187.64 o 
 -11  10   6    14968.42    16456.59    792.67 o 
 -10  10   6     2418.85     2282.21    353.36 o 
  -9  10   6     2394.37     2437.32    363.83 o 
  -8  10   6      264.41      199.57    145.23 o 
  -7  10   6     2590.46     2428.67    218.02 o 
  -6  10   6      884.03      600.13    134.55 o 
  -5  10   6      269.76      265.54     88.73 o 
  -4  10   6     3194.70     3243.84    287.24 o 
  -3  10   6      508.67      527.45    155.23 o 
  -2  10   6      164.48      186.99    114.08 o 
  -1  10   6      118.24      136.35     98.28 o 
   0  10   6     4727.27     4580.15    339.53 o 
   1  10   6       23.33       21.48     88.81 o 
   2  10   6     3774.44     4048.32    388.60 o 
   3  10   6     4702.51     4966.47    399.55 o 
   4  10   6     1609.82     1688.53    309.70 o 
   5  10   6     8555.36     9486.99    499.08 o 
   6  10   6     4267.26     4006.93    437.62 o 
   7  10   6      392.30      174.99    122.38 o 
   8  10   6     8127.43     8892.90    504.36 o 
   9  10   6       57.42      172.44    156.49 o 
  10  10   6     3810.50     4277.44    403.13 o 
  11  10   6       73.12     -154.72    216.15 o 
  12  10   6     5707.58     5822.45    635.79 o 
  13  10   6     2231.36     2174.91    414.29 o 
  14  10   6     3518.13     3469.31    512.25 o 
  15  10   6      256.50      178.58    207.58 o 
  16  10   6     4838.44     5382.76    763.74 o 
  17  10   6      227.06      -45.73    218.09 o 
  18  10   6     1473.16     1196.52    381.79 o 
 -21  11   6       83.35       91.51    311.92 o 
 -20  11   6      259.63      460.08    283.72 o 
 -19  11   6        0.16      137.86    194.46 o 
 -18  11   6        0.02       37.71    173.91 o 
 -17  11   6     3236.16     3733.07    908.88 o 
 -16  11   6      531.01      158.04    209.43 o 
 -15  11   6       28.37      100.73    166.72 o 
 -14  11   6     1757.99     1573.02    313.15 o 
 -13  11   6      454.79      325.91    425.08 o 
 -12  11   6     2753.02     3055.90   1017.77 o 
 -11  11   6       25.93      550.49    176.71 o 
 -10  11   6     6931.41     6266.68    589.04 o 
  -9  11   6     1304.68     1517.79    468.38 o 
  -8  11   6     1270.97     1152.77    253.18 o 
  -7  11   6     2207.25     2181.39    383.51 o 
  -6  11   6      853.33      796.98    138.82 o 
  -5  11   6     3618.13     4061.79    293.17 o 
  -4  11   6      287.84      262.96    106.15 o 
  -3  11   6     6956.02     7207.79    369.49 o 
  -2  11   6     2700.45     2686.27    271.00 o 
  -1  11   6     3456.01     3857.79    329.69 o 
   0  11   6      158.82      134.63     98.70 o 
   1  11   6     3624.18     3830.47    327.39 o 
   2  11   6      343.78      400.55    126.80 o 
   3  11   6     3670.80     3662.76    648.45 o 
   4  11   6     1079.97     1077.20    268.63 o 
   5  11   6     1042.67      754.37    218.89 o 
   6  11   6      456.37      407.37    184.58 o 
   7  11   6     2400.14     1620.68    334.74 o 
   8  11   6      173.55       65.33    207.46 o 
   9  11   6     3732.65     3298.41    552.84 o 
  10  11   6     3138.13     3222.80    926.43 o 
  11  11   6      701.30      718.72    257.55 o 
  12  11   6     2290.27     1715.32    364.35 o 
  13  11   6     2578.66     2034.87    400.96 o 
  14  11   6     3422.07     4233.44    618.44 o 
  15  11   6     1418.75     1676.21    403.04 o 
  16  11   6      591.11      196.17    255.30 o 
  17  11   6      541.54      928.72    309.53 o 
 -20  12   6     1817.48     1693.51    382.83 o 
 -19  12   6      607.82      883.71    271.79 o 
 -18  12   6     4267.71     4855.91    605.08 o 
 -17  12   6        8.48     -164.83    179.37 o 
 -16  12   6       37.20      147.27    193.19 o 
 -15  12   6       50.32     -120.98    145.60 o 
 -14  12   6     2042.06     1990.32    357.73 o 
 -13  12   6     2492.79     2744.17    424.81 o 
 -12  12   6      400.19      473.23    271.91 o 
 -11  12   6     5282.57     6508.03    635.80 o 
 -10  12   6      410.82      555.34    187.27 o 
  -9  12   6     2367.09     2356.61    375.84 o 
  -8  12   6     1362.25     1306.55    367.85 o 
  -7  12   6      706.76      568.25    212.99 o 
  -6  12   6     3275.61     3092.28    313.54 o 
  -5  12   6     2280.89     2406.72    241.68 o 
  -4  12   6     2271.76     1996.40    217.60 o 
  -3  12   6      137.71       47.99     89.16 o 
  -2  12   6      213.35      123.29     98.74 o 
  -1  12   6     1502.97     1318.97    209.17 o 
   0  12   6     3507.24     3375.00    322.99 o 
   1  12   6      583.12      478.14    136.31 o 
   2  12   6     3881.58     3649.83    439.18 o 
   3  12   6        3.65      -54.82    126.02 o 
   4  12   6        5.84       39.41    140.71 o 
   5  12   6      181.23     -172.01    131.25 o 
   6  12   6        2.70      117.56    134.35 o 
   7  12   6       80.84      284.72    191.53 o 
   8  12   6     6791.79     6913.89   1233.60 o 
   9  12   6       42.38      101.25    153.66 o 
  10  12   6     1060.37     1014.31    424.59 o 
  11  12   6     3688.91     4149.81    562.35 o 
  12  12   6     1634.69     1813.96    703.55 o 
  13  12   6      209.98      258.30    242.05 o 
  14  12   6     1056.91     1302.50    410.00 o 
  15  12   6      146.78      364.76    236.09 o 
  16  12   6      431.50      324.26    271.91 o 
 -19  13   6      162.12       50.96    201.08 o 
 -18  13   6        4.25     -111.74    187.05 o 
 -17  13   6       17.53      199.50    264.53 o 
 -16  13   6       17.26      -65.13    164.76 o 
 -15  13   6      177.15       55.27    166.80 o 
 -14  13   6      681.85      750.94    247.62 o 
 -13  13   6       80.20      -53.15    162.56 o 
 -12  13   6      571.81      281.29    292.90 o 
 -11  13   6      847.08      473.99    373.92 o 
 -10  13   6      525.22      727.69    224.47 o 
  -9  13   6      287.46      319.44    201.06 o 
  -8  13   6      384.03      285.88    223.69 o 
  -7  13   6     8315.01    10537.53    729.92 o 
  -6  13   6      101.62       46.63    145.12 o 
  -5  13   6     6753.02     6568.17    451.70 o 
  -4  13   6       47.98       -9.53     85.39 o 
  -3  13   6     7071.31     8178.73    420.07 o 
  -2  13   6        1.50      -56.42     90.90 o 
  -1  13   6     1148.79     1100.99    177.27 o 
   0  13   6        9.40       15.46     91.52 o 
   1  13   6     1406.66     1220.73    227.17 o 
   2  13   6     4380.60     4278.33    500.60 o 
   3  13   6     2036.86     2473.37    395.65 o 
   4  13   6     3880.67     4918.82    552.52 o 
   5  13   6      433.77      408.06    195.80 o 
   6  13   6      672.13      902.32    261.19 o 
   7  13   6       36.33      125.06    178.62 o 
   8  13   6       79.93       46.90    165.82 o 
   9  13   6      629.16      809.75    252.31 o 
  10  13   6      523.54      587.06    274.75 o 
  11  13   6      246.93       -0.01    198.11 o 
  12  13   6     1655.31     1341.68    348.23 o 
  13  13   6      411.33      279.73    257.48 o 
  14  13   6      910.97     1043.24    345.85 o 
  15  13   6      282.92      619.46    262.83 o 
 -18  14   6     1605.82     1812.72   1124.37 o 
 -17  14   6      477.51      936.18    306.42 o 
 -16  14   6     1480.10     1235.56    339.93 o 
 -15  14   6      115.45       48.23    158.90 o 
 -14  14   6      230.43      277.08    201.02 o 
 -13  14   6      289.60      203.95    191.27 o 
 -12  14   6      893.39     1134.02    297.25 o 
 -11  14   6      537.64      591.82    218.61 o 
 -10  14   6      194.40      315.61    540.05 o 
  -9  14   6     1570.96     1153.98    304.55 o 
  -8  14   6      116.41       84.89    160.02 o 
  -7  14   6     4152.94     4586.79    527.15 o 
  -6  14   6      249.77      402.60    175.48 o 
  -5  14   6     5658.46     6123.84    595.93 o 
  -4  14   6     1103.04      995.78    210.08 o 
  -3  14   6      618.97      889.95    182.41 o 
  -2  14   6      817.58      691.89    146.13 o 
  -1  14   6        1.34      108.49    105.52 o 
   0  14   6      479.54      420.14    166.39 o 
   1  14   6        6.10      -80.73    112.74 o 
   2  14   6        6.31      105.34    138.27 o 
   3  14   6     1310.70     1083.01    237.07 o 
   4  14   6      369.08      738.91    198.35 o 
   5  14   6       57.89     -151.97    150.39 o 
   6  14   6      376.29      566.80    313.89 o 
   7  14   6     2943.56     2686.35    461.49 o 
   8  14   6     1240.07     1484.08    355.22 o 
   9  14   6      450.32      408.71    226.63 o 
  10  14   6     1680.61     1168.45    325.66 o 
  11  14   6     2138.35     2450.29    506.10 o 
  12  14   6       29.21      -96.48    200.57 o 
  13  14   6      500.93      240.30    322.42 o 
  14  14   6      354.73      162.31    233.04 o 
 -17  15   6      256.68      679.33    510.86 o 
 -16  15   6      574.63      424.90    258.77 o 
 -15  15   6       14.60      140.05    209.37 o 
 -14  15   6      713.62      966.40    379.49 o 
 -13  15   6      335.73      328.17    231.18 o 
 -12  15   6      176.78      445.09    399.83 o 
 -11  15   6      560.87      297.29    202.93 o 
 -10  15   6       28.13       14.89    263.71 o 
  -9  15   6      660.55      167.59    448.54 o 
  -8  15   6       18.07     -176.58    153.51 o 
  -7  15   6     2573.55     2513.98    416.33 o 
  -6  15   6      468.60      432.96    243.70 o 
  -5  15   6     7091.56     8501.17    702.86 o 
  -4  15   6     3670.24     3784.08    392.89 o 
  -3  15   6     7499.91     8108.28    535.16 o 
  -2  15   6      188.11      383.83    162.79 o 
  -1  15   6      975.90      681.89    374.26 o 
   0  15   6       55.56     -179.99    119.99 o 
   1  15   6      670.75      657.74    296.15 o 
   2  15   6        5.85       57.73    138.87 o 
   3  15   6      981.93      914.55    214.77 o 
   4  15   6     3596.50     3516.57    394.74 o 
   5  15   6     4106.90     3503.19    398.38 o 
   6  15   6     2541.74     2390.80    407.12 o 
   7  15   6     1573.21     1118.36    249.34 o 
   8  15   6     3040.59     3697.39   1241.80 o 
   9  15   6      870.31      677.35    260.51 o 
  10  15   6      417.09      561.37    224.97 o 
  11  15   6      163.70      346.23    268.05 o 
  12  15   6       72.95       69.02    251.39 o 
 -15  16   6     1031.27     1398.06    342.37 o 
 -14  16   6     1374.03     1358.39    639.27 o 
 -13  16   6        8.86      434.96    235.43 o 
 -12  16   6       63.86     -175.42    190.76 o 
 -11  16   6       67.86      739.89    254.69 o 
 -10  16   6       71.91      138.15    195.26 o 
  -9  16   6      118.91      136.18    182.03 o 
  -8  16   6       95.47     -224.90    177.77 o 
  -7  16   6     2014.60     1637.86    339.54 o 
  -6  16   6      969.89     1015.43    305.69 o 
  -5  16   6     2083.80     2139.87    626.64 o 
  -4  16   6     2622.70     2959.42    445.75 o 
  -3  16   6     1176.22      848.21    294.49 o 
  -2  16   6     1327.28      725.45    266.15 o 
  -1  16   6      878.57      878.58    228.59 o 
   0  16   6       20.17      136.02    145.85 o 
   1  16   6      217.14      164.62    161.32 o 
   2  16   6      194.84      -53.20    144.12 o 
   3  16   6       41.88     -201.11    134.07 o 
   4  16   6      504.26      850.97    206.76 o 
   5  16   6      907.70      781.71    217.21 o 
   6  16   6     1102.34     1351.75    259.79 o 
   7  16   6     2240.12     2102.01    404.16 o 
   8  16   6       63.72      -71.54    187.19 o 
   9  16   6     2544.14     3436.62   1355.61 o 
  10  16   6       14.58      -16.61    202.76 o 
 -13  17   6       46.57      102.17    231.03 o 
 -12  17   6       15.77      423.15    232.33 o 
 -11  17   6      549.07      143.18    231.17 o 
 -10  17   6       77.64      339.81    196.84 o 
  -9  17   6      304.64       -7.66    186.96 o 
  -8  17   6      822.32      961.09    276.79 o 
  -7  17   6      758.56      893.30    259.17 o 
  -6  17   6       16.15      156.87    267.15 o 
  -5  17   6     3661.11     3525.64    502.92 o 
  -4  17   6     1556.32     2199.22    634.67 o 
  -3  17   6     4178.38     4202.30    812.45 o 
  -2  17   6       23.30       -0.92    199.40 o 
  -1  17   6     4777.50     5919.25    654.04 o 
   0  17   6       84.61      165.71    202.87 o 
   1  17   6      721.54      671.76    223.09 o 
   2  17   6      140.46      128.71    161.94 o 
   3  17   6      370.31      164.25    267.66 o 
   4  17   6      214.89       26.73    172.52 o 
   5  17   6      587.49      319.67    237.08 o 
   6  17   6     3737.25     3701.27    436.98 o 
   7  17   6      117.84      135.32    202.63 o 
   8  17   6     2600.40     2711.96    471.71 o 
 -10  18   6      212.57      -11.54    337.34 o 
  -9  18   6      251.67      126.51    239.21 o 
  -8  18   6      289.04      219.66    207.84 o 
  -7  18   6      231.86      264.65    193.97 o 
  -6  18   6      638.30      856.40    419.84 o 
  -5  18   6      278.74      261.09    305.37 o 
  -4  18   6     1407.30     2401.59    636.97 o 
  -3  18   6       17.39      121.69    285.03 o 
  -2  18   6      318.63      965.62    410.65 o 
  -1  18   6       19.54       68.17    200.51 o 
   0  18   6      148.80      154.60    222.54 o 
   1  18   6      234.06       96.52    229.48 o 
   2  18   6       69.92      158.41    220.10 o 
   3  18   6       79.36      -94.75    156.16 o 
   4  18   6       22.31      228.34    181.68 o 
   5  18   6       39.10      142.68    179.75 o 
  -4  19   6      230.60      -23.29    347.68 o 
  -3  19   6      482.31      -83.97    346.69 o 
  -2  19   6       35.86      717.33    448.04 o 
  -1  19   6     1528.83     1806.85    593.67 o 
   0  19   6       49.93     -191.96    231.62 o 
 -21   1   7      614.50      430.99    308.97 o 
 -20   1   7      749.15      831.14    354.24 o 
 -19   1   7       43.70      171.01    164.71 o 
 -18   1   7        2.47     -179.25    119.50 o 
 -17   1   7     1218.07      979.72    223.03 o 
 -16   1   7       10.29       -6.94    120.58 o 
 -15   1   7       10.52       30.97    203.36 o 
 -14   1   7     1688.85     1126.81    219.31 o 
 -13   1   7      151.51      209.93    128.11 o 
 -12   1   7      564.69      568.27    151.68 o 
 -11   1   7      584.08      474.09    108.15 o 
 -10   1   7     1896.08     1916.81    168.09 o 
  -9   1   7      509.85      493.86    104.99 o 
  -8   1   7     1758.40     1777.21    160.42 o 
  -7   1   7     8334.25     7961.97    299.87 o 
  -6   1   7    14664.62    13604.46    365.91 o 
  -5   1   7       39.44       56.70     59.85 o 
  -4   1   7       22.64       28.45     77.12 o 
  -3   1   7     1092.00      941.46    122.30 o 
  -2   1   7     7063.02     6616.11    407.52 o 
  -1   1   7     4286.10     4031.51    236.42 o 
   0   1   7     4560.83     3993.39    238.16 o 
   1   1   7     7021.42     7647.14    340.03 o 
   2   1   7     1329.93     1487.63    158.79 o 
   3   1   7     4663.70     4439.92    261.37 o 
   4   1   7     3271.52     3353.92    236.93 o 
   5   1   7       20.74       23.14     61.98 o 
   6   1   7      168.81       70.91     74.05 o 
   7   1   7      109.07      -13.68     78.26 o 
   8   1   7       48.99       34.64     84.26 o 
   9   1   7      438.31      333.95    110.22 o 
  10   1   7      500.91      451.86    116.62 o 
  11   1   7       70.81       40.28    110.02 o 
  12   1   7      248.13      365.35    124.26 o 
  13   1   7      103.13      139.40    113.53 o 
  14   1   7        0.51      111.36    129.62 o 
  15   1   7      435.70      235.18    148.91 o 
  16   1   7      101.04       83.57    153.60 o 
  17   1   7      390.30      708.80    318.16 o 
 -22   2   7      469.09      298.48    313.24 o 
 -21   2   7      293.63      188.60    301.76 o 
 -20   2   7     1558.60     1734.45    479.53 o 
 -19   2   7       42.13       89.54    241.41 o 
 -18   2   7     1836.05     2778.13    575.63 o 
 -17   2   7       69.49      144.16    152.55 o 
 -16   2   7     3212.00     3610.51    399.96 o 
 -15   2   7      785.55      661.40    193.38 o 
 -14   2   7      375.64      198.52     97.86 o 
 -13   2   7     1051.07     1151.80    436.89 o 
 -12   2   7       73.78       36.33    102.62 o 
 -11   2   7     1116.30     1215.20    172.01 o 
 -10   2   7      510.41      328.47     97.57 o 
  -9   2   7     1871.32     1902.03    208.16 o 
  -8   2   7      248.20      128.78     80.91 o 
  -7   2   7      746.33      602.76    101.73 o 
  -6   2   7        0.37       45.31     58.53 o 
  -5   2   7      168.73      216.40     74.32 o 
  -4   2   7      388.85      311.43     82.27 o 
  -3   2   7       81.93      -12.80     57.90 o 
  -2   2   7     2286.02     2073.04    177.89 o 
  -1   2   7      397.00      378.06     83.14 o 
   0   2   7     1187.58     1089.90    151.50 o 
   1   2   7      128.67      123.39     64.87 o 
   2   2   7     8652.88     8712.87    366.75 o 
   3   2   7       70.59        6.40     57.16 o 
   4   2   7      287.76      131.06     77.47 o 
   5   2   7      522.75      420.62    102.85 o 
   6   2   7      210.70      196.54     95.70 o 
   7   2   7     7402.83     7312.79    370.55 o 
   8   2   7     2763.32     2770.75    239.84 o 
   9   2   7     6899.95     7386.44    363.08 o 
  10   2   7       44.30       78.75     93.92 o 
  11   2   7       31.63       96.56     97.50 o 
  12   2   7      711.74      536.66    140.74 o 
  13   2   7     2353.19     2506.64    295.09 o 
  14   2   7      158.45      229.97    144.35 o 
  15   2   7     1213.54      756.93    193.53 o 
  16   2   7      502.14      592.12    191.97 o 
  17   2   7        6.29      101.40    193.24 o 
  18   2   7      100.16      419.18    333.90 o 
 -23   3   7      346.43      401.80    333.24 o 
 -22   3   7      771.09      998.42    402.45 o 
 -21   3   7     3376.25     2488.84    581.87 o 
 -20   3   7      729.46      659.93    343.41 o 
 -19   3   7      663.00      141.04    251.25 o 
 -18   3   7       70.69      244.03    253.87 o 
 -17   3   7     1803.35     2086.72    485.11 o 
 -16   3   7       17.46     -130.12    145.63 o 
 -15   3   7     4188.42     4095.21    312.59 o 
 -14   3   7       38.22      186.45    108.04 o 
 -13   3   7     1150.78     1154.16    176.01 o 
 -12   3   7     1007.53     1027.54    237.63 o 
 -11   3   7      265.07      205.45     94.56 o 
 -10   3   7     1857.62     1289.98    162.79 o 
  -9   3   7       50.60      -48.61     71.73 o 
  -8   3   7     6464.81     6218.87    270.98 o 
  -7   3   7      140.48      211.87     71.44 o 
  -6   3   7     4371.21     4618.99    238.83 o 
  -5   3   7     1768.98     1756.78    164.36 o 
  -4   3   7    23091.35    23653.62    501.78 o 
  -3   3   7       96.61       53.80     60.20 o 
  -2   3   7     1916.92     1686.14    215.17 o 
  -1   3   7     1039.73      848.86    118.69 o 
   0   3   7     1156.99     1097.79    141.31 o 
   1   3   7     8166.44     8110.04    300.97 o 
   2   3   7       26.51       -8.80     49.89 o 
   3   3   7     6881.29     6904.59    371.26 o 
   4   3   7       24.21       79.81     72.78 o 
   5   3   7     1074.27     1177.07    155.84 o 
   6   3   7     5890.00     6466.12    326.48 o 
   7   3   7      414.34      291.69    104.85 o 
   8   3   7      948.82     1119.56    174.17 o 
   9   3   7      539.84      383.62    109.23 o 
  10   3   7       27.67       26.35     90.02 o 
  11   3   7      206.82      149.01    127.61 o 
  12   3   7       49.04       86.70    137.48 o 
  13   3   7       55.03      235.21    134.07 o 
  14   3   7       74.61      -84.34    123.71 o 
  15   3   7        6.19       31.17    139.41 o 
  16   3   7       18.67      210.07    195.91 o 
  17   3   7        0.41      -40.15    199.25 o 
  18   3   7      708.00     1056.20    293.31 o 
 -24   4   7       46.00     -110.86    274.86 o 
 -23   4   7       18.45      281.42    324.06 o 
 -22   4   7       38.66     -110.86    224.35 o 
 -21   4   7      105.67     -169.25    209.59 o 
 -20   4   7        7.12       38.38    257.81 o 
 -19   4   7     1346.75     1440.23    438.86 o 
 -18   4   7       61.37     -109.55    230.25 o 
 -17   4   7        0.99     -185.32    199.75 o 
 -16   4   7       32.75       76.75    197.13 o 
 -15   4   7     2394.10     2425.20    252.17 o 
 -14   4   7        0.64      -91.22    125.56 o 
 -13   4   7      892.83      630.36    132.54 o 
 -12   4   7     2372.74     2549.40    320.71 o 
 -11   4   7     1072.66     1149.81    219.59 o 
 -10   4   7      156.46      247.06     95.34 o 
  -9   4   7       36.51       88.80     79.70 o 
  -8   4   7       34.55       56.57     71.38 o 
  -7   4   7     4091.93     3928.34    231.92 o 
  -6   4   7     1306.99     1109.20    136.55 o 
  -5   4   7      185.42      114.84     70.63 o 
  -4   4   7     5262.89     4585.52    251.86 o 
  -3   4   7        0.95      119.69     64.20 o 
  -2   4   7        4.86      -54.26     44.46 o 
  -1   4   7     5826.44     6073.39    332.06 o 
   0   4   7      276.90      192.32     74.66 o 
   1   4   7      403.54      146.57     86.26 o 
   2   4   7     1563.47     1633.42    169.94 o 
   3   4   7     2150.26     1921.35    195.19 o 
   4   4   7      109.86       81.67     72.35 o 
   5   4   7      480.11      325.61    110.59 o 
   6   4   7      356.03      342.27    105.98 o 
   7   4   7     3420.97     3239.35    259.05 o 
   8   4   7      657.56      596.63    127.73 o 
   9   4   7     8462.86     8585.07    373.50 o 
  10   4   7      599.51      427.12    122.95 o 
  11   4   7     2635.02     2527.18    300.82 o 
  12   4   7      437.44      338.82    163.89 o 
  13   4   7       11.27       96.54    126.83 o 
  14   4   7       18.55     -147.57    129.16 o 
  15   4   7      745.50      731.36    316.68 o 
  16   4   7        0.13      -20.41    227.47 o 
  17   4   7       99.05      164.86    206.00 o 
  18   4   7        5.21      129.79    201.52 o 
  19   4   7      631.60      959.70    308.68 o 
 -24   5   7        5.30      656.32    349.32 o 
 -23   5   7       14.25     -173.84    251.57 o 
 -22   5   7      448.18      881.66    445.75 o 
 -21   5   7       89.18       59.37    302.09 o 
 -20   5   7      698.87     1069.93    427.38 o 
 -19   5   7     1751.40     1726.25    504.46 o 
 -18   5   7     1461.72     1586.85    487.08 o 
 -17   5   7        7.40     -310.28    221.73 o 
 -16   5   7      405.27      308.41    171.20 o 
 -15   5   7        7.96      -83.78    162.36 o 
 -14   5   7       11.64      -58.27     78.81 o 
 -13   5   7      200.05      397.72    114.20 o 
 -12   5   7      291.24      210.26    111.17 o 
 -11   5   7      493.93      263.52    124.26 o 
 -10   5   7     1279.47     1130.27    220.34 o 
  -9   5   7     1604.86     1731.87    232.58 o 
  -8   5   7      152.06       76.38    128.34 o 
  -7   5   7       88.31      130.22     83.62 o 
  -6   5   7    21390.27    20757.93    476.81 o 
  -5   5   7     4028.49     4117.84    246.91 o 
  -4   5   7      153.12      195.63     72.89 o 
  -3   5   7      273.08      301.10     82.46 o 
  -2   5   7      424.26      375.12    119.82 o 
  -1   5   7      323.81      372.20     85.32 o 
   0   5   7     3875.00     3585.79    242.03 o 
   1   5   7      668.87      551.85    108.75 o 
   2   5   7      273.10      164.10     92.76 o 
   3   5   7     1238.97      977.52    134.43 o 
   4   5   7     5354.73     5174.25    295.87 o 
   5   5   7     1416.42     1566.84    180.01 o 
   6   5   7      150.23      -24.57    143.72 o 
   7   5   7       27.77       80.08     90.81 o 
   8   5   7     2333.95     2223.99    224.89 o 
   9   5   7       21.32      -52.39     84.31 o 
  10   5   7      108.93       12.92    128.75 o 
  11   5   7      713.70      574.25    175.10 o 
  12   5   7      689.41      881.66    201.61 o 
  13   5   7       32.04     -117.54    162.07 o 
  14   5   7      135.03      307.06    153.77 o 
  15   5   7        3.27      186.69    372.77 o 
  16   5   7       45.02      304.23    299.63 o 
  17   5   7       78.89      528.55    234.22 o 
  18   5   7       11.86     -252.97    188.62 o 
  19   5   7     1056.48     1384.08    335.67 o 
 -24   6   7       13.22      330.29    335.21 o 
 -23   6   7     1021.61     1087.97    414.26 o 
 -22   6   7      834.19      906.91    399.17 o 
 -21   6   7      992.64     1059.10    431.32 o 
 -20   6   7     2618.40     3002.81    681.25 o 
 -19   6   7       99.80     -304.38    225.33 o 
 -18   6   7       17.31       -7.54    261.09 o 
 -17   6   7      106.42       88.62    159.36 o 
 -16   6   7        4.15      -17.03    131.28 o 
 -15   6   7       19.93      212.51    140.58 o 
 -14   6   7     2151.91     2020.70    322.81 o 
 -13   6   7      266.55      271.99    112.86 o 
 -12   6   7      546.73      295.52    141.19 o 
 -11   6   7      181.59      281.19    116.06 o 
 -10   6   7      201.27      109.47    118.99 o 
  -9   6   7     1640.17     1556.04    288.20 o 
  -8   6   7       55.63       14.52     72.73 o 
  -7   6   7     2579.33     2678.94    281.84 o 
  -6   6   7     1075.96      964.43    156.27 o 
  -5   6   7      551.69      499.92    110.54 o 
  -4   6   7       30.95      -17.07     60.36 o 
  -3   6   7      910.43      949.84    130.77 o 
  -2   6   7       71.97      197.18     77.03 o 
  -1   6   7        1.16      -18.52     61.46 o 
   0   6   7     2938.85     3034.13    228.51 o 
   1   6   7      856.99      856.44    145.82 o 
   2   6   7     9840.02     9759.12    471.43 o 
   3   6   7      545.52      561.20    110.53 o 
   4   6   7     4052.26     3693.49    263.89 o 
   5   6   7      865.06     1063.69    208.26 o 
   6   6   7     1274.94     1159.56    163.11 o 
   7   6   7     1505.19     1373.61    179.22 o 
   8   6   7      208.83      317.06    137.70 o 
   9   6   7      810.53     1015.69    199.85 o 
  10   6   7       31.02      111.48    120.37 o 
  11   6   7     1493.29     1471.13    243.02 o 
  12   6   7       10.20      -73.72    122.06 o 
  13   6   7      114.61      248.33    166.99 o 
  14   6   7      298.16      436.04    253.87 o 
  15   6   7        9.12      274.68    234.35 o 
  16   6   7      461.02      289.34    206.63 o 
  17   6   7      186.49      328.19    223.71 o 
  18   6   7      969.90      963.65    317.07 o 
  19   6   7        1.34      -98.57    488.72 o 
 -24   7   7       69.95      439.84    348.33 o 
 -23   7   7       38.28      -20.34    307.01 o 
 -22   7   7       14.85      179.09    247.64 o 
 -21   7   7      447.68      711.75    369.98 o 
 -20   7   7      330.10      286.34    296.84 o 
 -19   7   7       20.65      273.55    269.94 o 
 -18   7   7      319.46      337.18    321.76 o 
 -17   7   7     1880.57     2177.95    362.61 o 
 -16   7   7      214.88      122.55    165.63 o 
 -15   7   7       25.48      128.21    130.31 o 
 -14   7   7     1744.78     2178.32    347.39 o 
 -13   7   7        0.80       69.01    130.52 o 
 -12   7   7     3808.54     4194.39    458.62 o 
 -11   7   7     2041.25     2231.98    249.26 o 
 -10   7   7     9183.92     9834.92    427.76 o 
  -9   7   7     1207.95     1125.62    204.93 o 
  -8   7   7      968.37      926.42    147.72 o 
  -7   7   7      288.58      439.33    107.58 o 
  -6   7   7       14.74      -32.59     67.41 o 
  -5   7   7      577.71      484.57    113.46 o 
  -4   7   7      873.47      907.47    164.80 o 
  -3   7   7       55.32       84.48     75.27 o 
  -2   7   7      568.22      421.36     95.87 o 
  -1   7   7     1283.56     1076.95    154.67 o 
   0   7   7     4386.82     4748.64    302.19 o 
   1   7   7     7142.46     6916.13    325.58 o 
   2   7   7     4634.86     4768.70    296.68 o 
   3   7   7       36.50       53.80     90.33 o 
   4   7   7        3.82       -4.32     72.11 o 
   5   7   7     2218.50     1982.93    203.47 o 
   6   7   7      380.91      362.22    131.94 o 
   7   7   7     1011.57      830.91    181.02 o 
   8   7   7     4382.64     3675.76    353.72 o 
   9   7   7        5.37       87.86    111.37 o 
  10   7   7       31.08     -119.50    108.98 o 
  11   7   7      380.50      409.28    199.40 o 
  12   7   7        4.37      127.79    133.86 o 
  13   7   7       56.69       65.65    185.92 o 
  14   7   7      339.66      228.72    202.54 o 
  15   7   7     1019.61      978.52    314.20 o 
  16   7   7        0.59      213.77    205.81 o 
  17   7   7      675.42      751.27    274.57 o 
  18   7   7      114.71     -205.22    411.96 o 
  19   7   7      382.86       10.51    363.09 o 
 -23   8   7     2043.03     2394.70    601.55 o 
 -22   8   7      434.85      670.10    355.22 o 
 -21   8   7      993.42     1111.25    445.75 o 
 -20   8   7      168.89       48.87    275.19 o 
 -19   8   7        3.33      124.31    238.45 o 
 -18   8   7       59.15      211.70    175.22 o 
 -17   8   7       76.17       34.84    190.73 o 
 -16   8   7      724.00     1196.53    263.70 o 
 -15   8   7      421.14      330.26    172.81 o 
 -14   8   7     2117.42     1921.08    328.32 o 
 -13   8   7     2178.53     2613.51    385.08 o 
 -12   8   7      578.76      355.41    180.65 o 
 -11   8   7      237.90       41.01    124.50 o 
 -10   8   7     2155.45     2184.80    247.39 o 
  -9   8   7     3847.49     3869.59    326.34 o 
  -8   8   7       43.51       65.24     90.92 o 
  -7   8   7     1625.75     1718.54    201.58 o 
  -6   8   7        1.42      -28.47     79.59 o 
  -5   8   7     1062.21     1055.91    168.26 o 
  -4   8   7      828.42      722.45    142.82 o 
  -3   8   7     3581.42     3586.03    325.40 o 
  -2   8   7      149.48       67.92     73.62 o 
  -1   8   7        9.90      -61.87     62.76 o 
   0   8   7     1162.65     1239.29    174.93 o 
   1   8   7     1105.32      910.65    144.90 o 
   2   8   7    15484.65    15952.49    553.34 o 
   3   8   7      599.44      388.96    160.93 o 
   4   8   7    13976.77    14969.21    468.06 o 
   5   8   7      866.09      935.90    147.43 o 
   6   8   7      505.46      434.77    141.22 o 
   7   8   7     3610.70     3260.16    337.91 o 
   8   8   7     4457.12     4484.94    572.69 o 
   9   8   7        5.48       75.38    159.19 o 
  10   8   7      372.61      101.02    136.02 o 
  11   8   7     1495.48     1438.52    255.60 o 
  12   8   7      598.08      477.55    163.67 o 
  13   8   7     1846.78     1936.28    379.06 o 
  14   8   7      182.50       53.96    215.26 o 
  15   8   7     2726.61     2751.03    462.14 o 
  16   8   7       12.31       65.61    197.02 o 
  17   8   7        6.87     -237.39    188.78 o 
  18   8   7     1082.85      573.99    394.58 o 
 -22   9   7        2.60       63.30    262.07 o 
 -21   9   7      119.47      750.46    376.87 o 
 -20   9   7       23.09      113.16    297.82 o 
 -19   9   7       53.83       53.79    247.97 o 
 -18   9   7      136.22      266.63    195.35 o 
 -17   9   7      141.56      322.49    363.26 o 
 -16   9   7      211.75      392.20    182.64 o 
 -15   9   7       44.85     -192.94    134.75 o 
 -14   9   7     2662.06     2935.57    566.45 o 
 -13   9   7     2851.17     2676.09    391.84 o 
 -12   9   7     8504.10    10403.58    840.82 o 
 -11   9   7     9795.56    11228.30    773.74 o 
 -10   9   7      758.90      830.99    265.35 o 
  -9   9   7     8210.10     7539.15    417.89 o 
  -8   9   7     1302.18     1319.49    204.92 o 
  -7   9   7      135.72      144.08     89.97 o 
  -6   9   7       10.85      -18.07     80.64 o 
  -5   9   7      219.48      -12.59     98.45 o 
  -4   9   7      341.02      125.61     92.53 o 
  -3   9   7     1536.97     1766.78    263.74 o 
  -2   9   7      302.53      307.49    150.49 o 
  -1   9   7       39.19       60.70     86.79 o 
   0   9   7     4633.54     4745.93    308.62 o 
   1   9   7    14655.56    15870.92    483.97 o 
   2   9   7       89.20      175.62     82.26 o 
   3   9   7     4261.09     4043.10    290.47 o 
   4   9   7       83.94      244.03     88.77 o 
   5   9   7       50.25       91.74    104.49 o 
   6   9   7       22.30       -8.27    106.90 o 
   7   9   7      989.14     1306.85    215.28 o 
   8   9   7     5755.16     5642.61    459.24 o 
   9   9   7     1580.65     1577.56    261.75 o 
  10   9   7       13.23      121.18    135.31 o 
  11   9   7      144.40      122.60    158.82 o 
  12   9   7       29.48     -111.56    188.60 o 
  13   9   7       24.09     -126.73    181.87 o 
  14   9   7      174.14      214.17    200.65 o 
  15   9   7      549.00      209.83    227.52 o 
  16   9   7        8.56      279.25    227.42 o 
  17   9   7      649.27      995.16    316.32 o 
 -22  10   7       43.43      923.31    399.83 o 
 -21  10   7      108.69      324.06    272.24 o 
 -20  10   7      276.63      578.59    345.05 o 
 -19  10   7      396.99       86.90    193.88 o 
 -18  10   7      631.20      390.31    226.97 o 
 -17  10   7       69.72      158.99    375.39 o 
 -16  10   7       93.56       57.73    160.95 o 
 -15  10   7     1792.22     1842.02    354.55 o 
 -14  10   7      527.34      276.81    163.54 o 
 -13  10   7        3.22       41.94    132.09 o 
 -12  10   7     1442.09     1930.40    320.45 o 
 -11  10   7     3515.08     3235.75    444.19 o 
 -10  10   7     2119.24     2483.01    385.61 o 
  -9  10   7     2190.36     1869.63    321.03 o 
  -8  10   7      229.01      356.23    127.66 o 
  -7  10   7     1225.83     1128.99    158.41 o 
  -6  10   7      906.28     1084.31    171.54 o 
  -5  10   7        1.98      112.49     94.58 o 
  -4  10   7        9.81       29.55     78.70 o 
  -3  10   7      324.17      202.74    105.44 o 
  -2  10   7      136.65      192.93    112.96 o 
  -1  10   7      907.23      835.92    165.01 o 
   0  10   7      650.27      270.34    114.89 o 
   1  10   7      981.11     1074.70    195.25 o 
   2  10   7     2940.71     3008.49    304.39 o 
   3  10   7     2492.00     2546.85    242.04 o 
   4  10   7     9521.46    10478.91    537.07 o 
   5  10   7        8.56      -30.78    104.28 o 
   6  10   7      272.47      326.60    132.29 o 
   7  10   7      779.59      889.72    201.01 o 
   8  10   7      239.32       78.39    120.92 o 
   9  10   7       48.67       18.57    135.08 o 
  10  10   7      160.88      127.12    144.30 o 
  11  10   7      957.75      982.08    221.26 o 
  12  10   7      182.60      113.26    210.92 o 
  13  10   7     1308.45     1153.53    556.28 o 
  14  10   7       85.55       55.00    212.14 o 
  15  10   7     3290.73     2484.39    631.07 o 
  16  10   7       17.65      554.31    256.34 o 
  17  10   7      563.94      915.57    317.68 o 
 -21  11   7      132.72     -187.61    322.42 o 
 -20  11   7      208.85     -112.50    279.45 o 
 -19  11   7      265.52      263.02    231.87 o 
 -18  11   7      517.40      848.49    337.67 o 
 -17  11   7      445.70      382.88    248.79 o 
 -16  11   7     1000.39     1342.74    326.51 o 
 -15  11   7        2.05       77.68    164.73 o 
 -14  11   7     3503.49     4685.60    816.71 o 
 -13  11   7        9.01      109.30    161.03 o 
 -12  11   7     1355.11     1344.89    354.24 o 
 -11  11   7       24.29      374.46    161.07 o 
 -10  11   7      556.46      510.50    241.41 o 
  -9  11   7     2389.62     2415.86    386.42 o 
  -8  11   7      804.92     1179.60    253.59 o 
  -7  11   7      671.84      536.78    154.89 o 
  -6  11   7     1398.83     1307.57    178.71 o 
  -5  11   7      636.31      547.51    129.67 o 
  -4  11   7     4630.38     5590.05    392.01 o 
  -3  11   7      144.26      171.84    158.94 o 
  -2  11   7     2216.38     1877.20    279.77 o 
  -1  11   7      101.98      114.77    107.59 o 
   0  11   7      951.61      724.58    163.55 o 
   1  11   7      907.58     1049.78    190.44 o 
   2  11   7     1801.24     1636.18    332.86 o 
   3  11   7       23.61       14.86    128.61 o 
   4  11   7       49.71       80.22    139.09 o 
   5  11   7        4.30      130.33    147.25 o 
   6  11   7     2308.72     2336.19    379.79 o 
   7  11   7      214.50      324.46    146.25 o 
   8  11   7       38.45      174.39    118.28 o 
   9  11   7      206.11      387.90    172.12 o 
  10  11   7       12.30     -169.62    118.60 o 
  11  11   7      191.63     -213.70    189.68 o 
  12  11   7       84.18      200.47    201.11 o 
  13  11   7      387.71      164.39    212.04 o 
  14  11   7      532.61      503.77    254.01 o 
  15  11   7      195.10      -14.87    316.02 o 
  16  11   7       42.57     -129.15    273.55 o 
 -20  12   7        1.74     -216.39    227.75 o 
 -19  12   7      231.43      -48.54    205.64 o 
 -18  12   7      701.57      591.82    286.73 o 
 -17  12   7     2095.53     2074.09    401.05 o 
 -16  12   7     1930.49     1994.64    388.94 o 
 -15  12   7       75.45      418.51    242.39 o 
 -14  12   7     4475.46     4710.71   1126.51 o 
 -13  12   7      351.72      534.57    210.66 o 
 -12  12   7      590.40      419.27    254.85 o 
 -11  12   7        3.59       84.70    141.51 o 
 -10  12   7       12.27      186.44    375.72 o 
  -9  12   7      851.11      692.67    377.85 o 
  -8  12   7        0.89      -41.93    126.49 o 
  -7  12   7     1431.71     1241.91    358.34 o 
  -6  12   7      197.11       38.23    103.27 o 
  -5  12   7      373.28      150.84    105.55 o 
  -4  12   7     2625.52     2922.04    269.19 o 
  -3  12   7      303.31      340.26    126.41 o 
  -2  12   7     1868.82     2128.77    261.06 o 
  -1  12   7     1092.79     1289.48    204.44 o 
   0  12   7     1032.01      846.54    171.02 o 
   1  12   7     4031.94     4522.12    381.04 o 
   2  12   7     1257.00     1115.81    264.59 o 
   3  12   7     1986.23     1790.76    344.36 o 
   4  12   7        5.22       54.36    149.32 o 
   5  12   7      293.33      286.10    495.93 o 
   6  12   7      516.85      269.54    200.89 o 
   7  12   7      680.10      130.99    424.43 o 
   8  12   7     1208.88     1265.03    300.87 o 
   9  12   7     2061.92     1678.52    776.37 o 
  10  12   7     3587.69     3934.66    547.91 o 
  11  12   7      214.05       68.36    186.15 o 
  12  12   7      908.05      711.97    470.68 o 
  13  12   7      754.61      998.11    324.13 o 
  14  12   7      163.01      -40.45    288.31 o 
  15  12   7      285.03      364.47    274.17 o 
 -19  13   7       12.21      388.34    489.37 o 
 -18  13   7      303.38      221.80    260.42 o 
 -17  13   7     4224.29     5462.98    657.71 o 
 -16  13   7     2122.86     1892.25    665.01 o 
 -15  13   7     2288.70     1922.18    371.81 o 
 -14  13   7     4559.66     3880.41    516.51 o 
 -13  13   7       43.97      312.76    215.33 o 
 -12  13   7     1494.99     1394.56    327.10 o 
 -11  13   7      340.94      243.00    333.24 o 
 -10  13   7      686.01      749.70    236.47 o 
  -9  13   7     1579.86     1369.01    799.33 o 
  -8  13   7      384.82      347.66    187.85 o 
  -7  13   7       22.67      158.16    313.24 o 
  -6  13   7     5489.03     5613.17    574.52 o 
  -5  13   7       44.50       78.52    102.22 o 
  -4  13   7     4578.10     4382.66    336.95 o 
  -3  13   7      239.33      304.47    114.02 o 
  -2  13   7     5852.74     6630.15    406.24 o 
  -1  13   7      888.80     1063.16    319.70 o 
   0  13   7     1647.52     2220.85    360.56 o 
   1  13   7        1.47      145.67    148.85 o 
   2  13   7      437.84      717.65    228.64 o 
   3  13   7        3.07      -80.20    143.78 o 
   4  13   7     2387.29     2343.59    410.17 o 
   5  13   7      347.01      501.60    275.85 o 
   6  13   7      238.81       88.18    269.12 o 
   7  13   7       25.11      174.93    190.40 o 
   8  13   7      659.92      214.86    262.73 o 
   9  13   7      979.98      822.22    405.57 o 
  10  13   7      445.38      440.91    211.38 o 
  11  13   7      993.68      881.42    292.63 o 
  12  13   7      249.84      260.03    234.20 o 
  13  13   7      460.10      581.88    289.96 o 
  14  13   7      987.62     2104.73    437.98 o 
 -17  14   7      317.40      403.41    545.29 o 
 -16  14   7      234.32       35.89    227.82 o 
 -15  14   7       61.88      192.80    281.26 o 
 -14  14   7      845.08      575.74    343.90 o 
 -13  14   7       42.13      315.57    196.00 o 
 -12  14   7      123.10       -6.63    155.80 o 
 -11  14   7      187.11       64.76    213.36 o 
 -10  14   7     1223.74     1097.91    278.52 o 
  -9  14   7       51.32      138.54    158.21 o 
  -8  14   7       22.46       19.53    152.52 o 
  -7  14   7      344.26      137.50    151.07 o 
  -6  14   7      232.41      298.52    185.56 o 
  -5  14   7      142.47      381.46    190.94 o 
  -4  14   7     4293.50     4613.53    414.61 o 
  -3  14   7      338.91      404.96    142.08 o 
  -2  14   7     2196.97     2367.80    258.46 o 
  -1  14   7     1288.74     1318.26    240.44 o 
   0  14   7      582.08      543.40    183.46 o 
   1  14   7     2022.23     2108.18    343.21 o 
   2  14   7      756.68      646.58    432.96 o 
   3  14   7       82.05       13.84    169.81 o 
   4  14   7      423.12      391.78    202.98 o 
   5  14   7      738.85      612.57    262.35 o 
   6  14   7      638.59      774.90    339.80 o 
   7  14   7     1576.31     1068.74    295.29 o 
   8  14   7     1242.88     1366.72    491.18 o 
   9  14   7     3094.26     2731.86    468.30 o 
  10  14   7      968.96     1367.43    358.26 o 
  11  14   7     1436.20     1233.69    642.22 o 
  12  14   7      476.67      169.62    465.76 o 
 -16  15   7     1655.68     1661.46    385.48 o 
 -15  15   7      891.47      928.76    308.44 o 
 -14  15   7     1559.44     2027.73    395.08 o 
 -13  15   7        0.91      287.01    277.49 o 
 -12  15   7      231.19      616.41    257.31 o 
 -11  15   7      125.17      253.45    206.23 o 
 -10  15   7      106.44      702.14    220.25 o 
  -9  15   7       28.11     -120.19    199.75 o 
  -8  15   7      592.26      695.13    219.07 o 
  -7  15   7      127.94      375.19    203.56 o 
  -6  15   7     1925.88     2033.07    393.06 o 
  -5  15   7      150.83      320.71    172.85 o 
  -4  15   7     5886.36     6613.45    635.96 o 
  -3  15   7      430.51      297.62    232.04 o 
  -2  15   7     5519.80     5944.52    900.02 o 
  -1  15   7       85.76      -26.86    180.28 o 
   0  15   7      991.64      563.26    195.22 o 
   1  15   7       70.86      190.21    162.18 o 
   2  15   7     2720.68     2530.52    569.86 o 
   3  15   7        8.87     -192.22    132.61 o 
   4  15   7      206.95      -72.60    163.71 o 
   5  15   7      640.65      645.00    207.13 o 
   6  15   7       89.38      468.65    204.57 o 
   7  15   7       17.31     -284.56    225.17 o 
   8  15   7       39.61     -283.07    317.17 o 
   9  15   7      481.98      517.54    599.74 o 
  10  15   7       52.81       20.49    196.01 o 
  11  15   7      985.73     1422.14    582.69 o 
 -14  16   7      114.91      257.11    229.81 o 
 -13  16   7      515.43      583.47    290.44 o 
 -12  16   7      641.81      487.45    269.61 o 
 -11  16   7        5.18      114.66    296.67 o 
 -10  16   7       48.63       -6.54    196.60 o 
  -9  16   7        1.22       95.09    156.49 o 
  -8  16   7      429.26      577.64    245.70 o 
  -7  16   7      233.70      631.01    253.02 o 
  -6  16   7      634.23      840.35    270.24 o 
  -5  16   7      126.64       71.04    181.21 o 
  -4  16   7      225.24      341.16    366.21 o 
  -3  16   7      122.15       -1.56    219.92 o 
  -2  16   7     3653.97     5061.01    602.56 o 
  -1  16   7      898.88      720.27    217.75 o 
   0  16   7      741.92      726.10    215.21 o 
   1  16   7      880.41      659.96    209.96 o 
   2  16   7      417.34      428.45    181.60 o 
   3  16   7     1426.90     1603.72    292.12 o 
   4  16   7       93.22      136.64    201.36 o 
   5  16   7     1135.12     1161.61    245.65 o 
   6  16   7      190.08      -59.71    185.47 o 
   7  16   7     1744.61     1246.49    261.22 o 
   8  16   7      447.55      501.16    245.73 o 
   9  16   7     1471.81     1881.97    462.48 o 
 -11  17   7        2.94      162.46    332.26 o 
 -10  17   7      549.77      450.77    262.00 o 
  -9  17   7       24.69       16.63    218.08 o 
  -8  17   7      894.27     1030.04    292.46 o 
  -7  17   7       10.50       -7.25    187.40 o 
  -6  17   7      596.35      676.73    525.45 o 
  -5  17   7      557.49      778.01    408.68 o 
  -4  17   7      810.49      317.83    335.87 o 
  -3  17   7       86.97      334.88    326.03 o 
  -2  17   7     1406.80     1729.73    390.42 o 
  -1  17   7        1.63       12.21    202.70 o 
   0  17   7     1380.06     1736.63    353.85 o 
   1  17   7      331.75      437.70    201.39 o 
   2  17   7      193.38      288.17    174.87 o 
   3  17   7     1261.58     1236.09    270.34 o 
   4  17   7       75.70       65.28    172.24 o 
   5  17   7      299.44      213.66    184.24 o 
   6  17   7      241.59      332.77    190.43 o 
  -8  18   7        0.21      228.14    224.17 o 
  -7  18   7      115.35       86.94    220.66 o 
  -6  18   7       87.85      -18.70    325.70 o 
  -5  18   7     1708.41     1742.32    628.77 o 
  -4  18   7      162.07      117.42    373.92 o 
  -3  18   7      644.04      227.96    377.85 o 
  -2  18   7      529.89       37.39    351.61 o 
  -1  18   7      180.65      312.92    541.85 o 
   0  18   7     1865.54     2400.46    426.50 o 
   1  18   7       12.28      363.89    231.85 o 
   2  18   7     2036.20     1748.67    313.08 o 
   3  18   7     1112.22      929.28    295.69 o 
 -20   0   8      780.87      608.76    338.49 o 
 -19   0   8      285.85     -111.85    209.92 o 
 -18   0   8      128.60      161.70    236.16 o 
 -17   0   8     3949.02     3620.43    603.51 o 
 -16   0   8     7233.54     8455.10    819.34 o 
 -15   0   8     1764.89     1396.61    383.10 o 
 -14   0   8       33.73       22.63    171.54 o 
 -13   0   8      835.46      366.37    236.16 o 
 -12   0   8     3271.89     3639.54    342.34 o 
 -11   0   8     1957.16     1918.88    359.32 o 
 -10   0   8     1396.64      874.22    241.41 o 
  -9   0   8     8779.43     8640.98    442.75 o 
  -8   0   8       82.96      178.58    133.66 o 
  -7   0   8    19293.28    18024.81    825.57 o 
  -6   0   8    20261.66    20911.59   1231.46 o 
  -5   0   8    28645.29    30165.80    841.13 o 
  -4   0   8    12245.02    11282.22    514.27 o 
  -3   0   8    17809.64    16425.85    620.50 o 
  -2   0   8    33091.62    34194.84    907.81 o 
  -1   0   8    17699.65    16044.34    616.12 o 
   0   0   8    13776.31    12412.86    558.83 o 
   1   0   8     6715.69     5437.28    842.95 o 
   2   0   8    15455.57    14706.27    618.67 o 
   3   0   8     1582.16     1633.52    267.29 o 
   4   0   8     2736.67     2091.54    475.60 o 
   5   0   8     1025.69     1023.99    216.01 o 
   6   0   8    13535.06    14213.52    643.93 o 
   7   0   8     2609.17     2241.38    328.32 o 
   8   0   8       54.37       17.28    223.37 o 
   9   0   8     2036.41     1987.87    318.41 o 
  10   0   8      463.91      425.03    190.30 o 
  11   0   8      661.56      437.61    197.69 o 
  12   0   8     4288.97     4082.85    464.44 o 
  13   0   8      518.84      334.16    197.84 o 
  14   0   8       71.89      251.14    193.31 o 
  15   0   8     4859.28     4650.34    744.55 o 
  16   0   8      595.61     1581.60    455.92 o 
  17   0   8     1936.37     1888.28    530.37 o 
 -21   1   8      309.23      -15.42    262.73 o 
 -20   1   8      423.29      660.91    351.28 o 
 -19   1   8     4490.45     5014.95    503.23 o 
 -18   1   8      432.43      367.83    370.47 o 
 -17   1   8     5997.96     6397.06    530.51 o 
 -16   1   8     1264.89     1385.59    267.47 o 
 -15   1   8     8438.74     8544.88    545.00 o 
 -14   1   8      257.65      199.57    163.67 o 
 -13   1   8    10315.81    10369.36    553.47 o 
 -12   1   8      195.76       70.54     93.46 o 
 -11   1   8    14943.85    15332.32    425.14 o 
 -10   1   8     2303.99     2563.05    245.92 o 
  -9   1   8     7049.10     6656.82    290.55 o 
  -8   1   8     5543.39     5704.89    284.84 o 
  -7   1   8     5106.86     4888.94    266.96 o 
  -6   1   8     4830.07     4883.84    271.08 o 
  -5   1   8     6119.68     5636.57    287.34 o 
  -4   1   8       64.90       86.16     69.00 o 
  -3   1   8     7096.62     6790.62    296.11 o 
  -2   1   8    10548.25    10452.09    524.82 o 
  -1   1   8     3597.66     3111.71    233.79 o 
   0   1   8     2199.71     1929.77    201.35 o 
   1   1   8     2039.21     1972.69    314.40 o 
   2   1   8     1275.49     1064.09    149.29 o 
   3   1   8       90.33      183.98     88.91 o 
   4   1   8      926.92     1132.27    160.72 o 
   5   1   8     3017.68     3047.20    256.25 o 
   6   1   8     2816.67     3185.03    260.55 o 
   7   1   8      751.22      678.16    137.28 o 
   8   1   8     2797.36     3102.28    448.80 o 
   9   1   8      904.60      977.99    166.01 o 
  10   1   8     7532.43     8850.72    414.49 o 
  11   1   8       43.25      -12.13    104.13 o 
  12   1   8     8573.76     9168.76    449.42 o 
  13   1   8      230.64      241.48    132.29 o 
  14   1   8     4031.12     4733.68    519.14 o 
  15   1   8       33.21      234.34    164.91 o 
  16   1   8     3584.61     3856.05    489.98 o 
  17   1   8      770.37      495.93    348.99 o 
 -22   2   8       21.18     -332.10    221.40 o 
 -21   2   8       43.36      -18.70    259.77 o 
 -20   2   8      210.62       70.85    277.81 o 
 -19   2   8       96.09     -281.91    187.94 o 
 -18   2   8      779.61      512.19    335.38 o 
 -17   2   8      689.85      683.49    337.51 o 
 -16   2   8     1420.39     1263.94    274.21 o 
 -15   2   8      716.24      776.84    210.35 o 
 -14   2   8       56.80      -99.38    155.47 o 
 -13   2   8     2570.70     2465.11    361.78 o 
 -12   2   8      769.61      403.16    170.99 o 
 -11   2   8     5340.68     4854.52    310.03 o 
 -10   2   8     1664.50     1495.75    168.15 o 
  -9   2   8     1833.95     1438.92    175.45 o 
  -8   2   8     2613.62     2639.15    211.19 o 
  -7   2   8     2632.28     2194.81    191.76 o 
  -6   2   8      110.36        9.29     63.86 o 
  -5   2   8    17892.33    17510.29    465.33 o 
  -4   2   8    18521.88    18483.63    466.08 o 
  -3   2   8    17983.52    18113.85    466.53 o 
  -2   2   8     2580.29     2436.91    236.30 o 
  -1   2   8    18588.86    17632.32    464.19 o 
   0   2   8    13438.14    11883.32    389.26 o 
   1   2   8     3398.80     2818.68    230.18 o 
   2   2   8    12394.13    12516.53    405.78 o 
   3   2   8      616.01      452.09    116.89 o 
   4   2   8    13049.11    12859.47    420.74 o 
   5   2   8     2140.51     1643.23    191.22 o 
   6   2   8     2645.22     2607.40    242.25 o 
   7   2   8     1681.36     1529.80    194.95 o 
   8   2   8     3403.89     3563.46    287.14 o 
   9   2   8     3286.91     3052.56    270.74 o 
  10   2   8     2684.50     3128.10    279.48 o 
  11   2   8     1574.31     1185.39    188.69 o 
  12   2   8     2887.06     2959.65    283.25 o 
  13   2   8     1558.08     1345.88    240.43 o 
  14   2   8     1943.60     2008.05    290.81 o 
  15   2   8     2126.37     2057.38    303.54 o 
  16   2   8      143.44     -184.16    144.76 o 
  17   2   8      653.99     1063.37    398.52 o 
  18   2   8      172.76      232.55    309.96 o 
 -23   3   8      881.90     1087.64    432.96 o 
 -22   3   8      999.01     1118.80    443.12 o 
 -21   3   8     3183.36     3165.83    659.60 o 
 -20   3   8     3615.11     4685.11    772.76 o 
 -19   3   8     5213.60     5469.67    812.78 o 
 -18   3   8     2430.17     1730.84    472.32 o 
 -17   3   8     9222.46     9962.74    598.13 o 
 -16   3   8     6337.94     7475.99    550.94 o 
 -15   3   8     6656.17     7403.22    653.53 o 
 -14   3   8      673.38      470.79    154.58 o 
 -13   3   8    11324.39    12170.37    601.65 o 
 -12   3   8      190.59      180.79    144.15 o 
 -11   3   8     4057.59     4023.46    397.21 o 
 -10   3   8     1348.18     1311.39    179.69 o 
  -9   3   8     7949.58     8349.66    318.62 o 
  -8   3   8       59.85       40.11     71.99 o 
  -7   3   8     1755.79     1666.85    175.20 o 
  -6   3   8       18.63        8.31     65.10 o 
  -5   3   8     1778.73     1721.07    202.37 o 
  -4   3   8     1711.41     1174.17    150.80 o 
  -3   3   8     1363.76     1392.45    161.81 o 
  -2   3   8     2466.01     2229.34    200.63 o 
  -1   3   8      347.90      146.77     82.38 o 
   0   3   8      272.59      134.13     79.46 o 
   1   3   8      496.08      516.40    112.63 o 
   2   3   8      451.17      360.79    101.38 o 
   3   3   8      920.71      927.99    144.72 o 
   4   3   8     2146.01     1761.55    198.45 o 
   5   3   8     1028.58     1032.75    162.06 o 
   6   3   8     2425.65     2361.50    233.12 o 
   7   3   8     1165.49     1076.84    181.65 o 
   8   3   8     5616.49     6469.27    365.52 o 
   9   3   8      208.80      287.08    110.61 o 
  10   3   8    11784.73    12545.77    462.77 o 
  11   3   8        6.19      -67.79     96.94 o 
  12   3   8     7897.98     8354.09    519.73 o 
  13   3   8     1620.50     1618.76    266.10 o 
  14   3   8     6286.05     6199.31    479.17 o 
  15   3   8      613.65      714.74    207.97 o 
  16   3   8     1178.24     1369.00    313.13 o 
  17   3   8      352.05      423.01    297.66 o 
  18   3   8      626.66      225.99    344.07 o 
 -24   4   8      120.36      179.74    337.84 o 
 -23   4   8      370.38      178.10    321.44 o 
 -22   4   8      788.14      850.50    412.95 o 
 -21   4   8        1.14     -206.31    256.49 o 
 -20   4   8      579.94      542.18    365.39 o 
 -19   4   8      267.77      272.89    290.61 o 
 -18   4   8      389.15      155.47    302.09 o 
 -17   4   8       71.58      177.12    257.81 o 
 -16   4   8     1003.71      969.89    391.30 o 
 -15   4   8       26.33      -47.89     98.97 o 
 -14   4   8      457.63      565.20    148.92 o 
 -13   4   8     1254.99      820.01    205.10 o 
 -12   4   8        3.89     -111.05    105.80 o 
 -11   4   8     1256.01     1085.08    229.36 o 
 -10   4   8     1939.99     1586.69    198.73 o 
  -9   4   8     6674.15     6870.71    350.67 o 
  -8   4   8      495.55      406.12    103.22 o 
  -7   4   8     1292.74     1293.47    214.88 o 
  -6   4   8       20.95       12.46     70.65 o 
  -5   4   8    12984.78    12228.47    385.91 o 
  -4   4   8     1874.56     1802.25    186.55 o 
  -3   4   8    34223.79    34900.55   1039.45 o 
  -2   4   8    14869.37    14443.49    427.49 o 
  -1   4   8     6839.67     6435.41    319.22 o 
   0   4   8    14791.89    14874.63    439.41 o 
   1   4   8      723.31      515.19    108.79 o 
   2   4   8     5648.39     5761.78    544.53 o 
   3   4   8       30.03      -10.48     68.97 o 
   4   4   8     2003.43     2018.12    211.72 o 
   5   4   8     2287.40     1886.11    205.42 o 
   6   4   8    16600.80    16954.24    508.48 o 
   7   4   8      198.19      223.68    110.97 o 
   8   4   8     9799.93     9316.21    413.36 o 
   9   4   8       98.26       99.82    105.40 o 
  10   4   8     4794.27     5874.60    366.32 o 
  11   4   8     2771.63     3001.99    343.37 o 
  12   4   8     3797.05     3423.79    408.23 o 
  13   4   8       21.17      -69.13    133.07 o 
  14   4   8      674.84      480.93    189.24 o 
  15   4   8      247.59      292.88    171.34 o 
  16   4   8     1065.04     1107.65    304.28 o 
  17   4   8     1693.64     2168.86    407.07 o 
  18   4   8        0.42       80.58    228.38 o 
  19   4   8        0.37      122.34    351.94 o 
 -24   5   8      355.55      429.02    357.84 o 
 -23   5   8     1332.98     1767.25    536.93 o 
 -22   5   8      974.74     1068.61    453.62 o 
 -21   5   8     1393.30     1167.34    430.66 o 
 -20   5   8     2270.94     2044.73    551.69 o 
 -19   5   8    10742.55     9821.21   1060.41 o 
 -18   5   8     6604.64     8130.71    971.53 o 
 -17   5   8    17444.07    16423.79   1189.97 o 
 -16   5   8      500.79      802.75    390.81 o 
 -15   5   8    13346.70    15321.79    728.45 o 
 -14   5   8       61.54      159.68    114.12 o 
 -13   5   8     4184.57     3886.03    334.58 o 
 -12   5   8      428.94      469.17    165.65 o 
 -11   5   8     1441.34      971.25    210.42 o 
 -10   5   8     3921.30     4153.68    408.76 o 
  -9   5   8      823.29      753.65    146.28 o 
  -8   5   8       90.89      183.35     87.36 o 
  -7   5   8     4723.90     4669.69    277.13 o 
  -6   5   8     1061.16      746.44    141.08 o 
  -5   5   8     1225.42     1131.77    152.22 o 
  -4   5   8    10551.56     9349.24    348.50 o 
  -3   5   8       44.22       70.78     74.08 o 
  -2   5   8    34222.43    36362.51    696.49 o 
  -1   5   8     1917.91     1529.14    175.99 o 
   0   5   8       37.99        5.69     61.69 o 
   1   5   8       62.11      149.29     75.44 o 
   2   5   8      465.48      349.75    104.02 o 
   3   5   8     1927.41     1931.22    202.22 o 
   4   5   8     6455.85     6501.95    420.88 o 
   5   5   8     1904.36     1774.85    207.98 o 
   6   5   8     1136.05     1027.75    169.29 o 
   7   5   8     1973.58     2011.92    237.33 o 
   8   5   8     2850.77     3255.84    282.68 o 
   9   5   8     2252.05     1890.20    279.30 o 
  10   5   8     6516.33     6639.67    473.30 o 
  11   5   8       60.06       22.77    123.06 o 
  12   5   8     6626.96     6673.56    490.53 o 
  13   5   8     1058.03     1240.48    238.47 o 
  14   5   8     3222.31     2826.01    355.78 o 
  15   5   8      532.35      519.38    240.08 o 
  16   5   8     1527.92     1820.67    374.39 o 
  17   5   8     1021.03      928.84    327.97 o 
  18   5   8     1948.04     1333.25    355.14 o 
 -24   6   8      681.97      776.04    420.82 o 
 -23   6   8       32.83      331.93    325.04 o 
 -22   6   8      847.84     1543.23    526.43 o 
 -21   6   8      220.83       59.70    263.71 o 
 -20   6   8       27.56      152.85    241.41 o 
 -19   6   8      187.27      493.31    318.48 o 
 -18   6   8     2347.24     1429.74    464.77 o 
 -17   6   8     1246.44     1127.33    428.04 o 
 -16   6   8     5531.51     5821.13    588.59 o 
 -15   6   8      424.51      352.57    176.08 o 
 -14   6   8       71.58      -66.40    142.68 o 
 -13   6   8      226.12       86.04    213.03 o 
 -12   6   8       39.83       11.31     94.93 o 
 -11   6   8     8524.75     8143.02    518.12 o 
 -10   6   8     1590.53     1799.28    282.12 o 
  -9   6   8     3609.22     3257.98    271.25 o 
  -8   6   8     2202.35     1872.54    210.58 o 
  -7   6   8     6576.25     7233.35    366.45 o 
  -6   6   8      217.91      204.70     85.90 o 
  -5   6   8    13386.35    14131.73    431.09 o 
  -4   6   8     4920.07     5115.45    300.03 o 
  -3   6   8    22453.68    22962.49    557.12 o 
  -2   6   8     6520.06     6536.80    334.00 o 
  -1   6   8     6767.01     6412.87    332.48 o 
   0   6   8     3881.61     3771.02    425.75 o 
   1   6   8     2537.62     2333.26    219.37 o 
   2   6   8     7100.91     6992.21    344.45 o 
   3   6   8     3100.27     3101.33    260.44 o 
   4   6   8      931.49      862.86    148.91 o 
   5   6   8     7671.27     8257.77    504.38 o 
   6   6   8    27417.73    28464.64    678.44 o 
   7   6   8     1582.52     1718.27    210.62 o 
   8   6   8     9019.91     9698.47    804.04 o 
   9   6   8     3039.65     2902.58    601.81 o 
  10   6   8     8591.43     9882.95    572.69 o 
  11   6   8      834.48      806.61    203.11 o 
  12   6   8      649.44      967.84    262.56 o 
  13   6   8      323.75      363.24    169.15 o 
  14   6   8     2006.91     1701.29    370.81 o 
  15   6   8      701.57      741.81    270.02 o 
  16   6   8       32.74      307.66    228.22 o 
  17   6   8      590.35      597.06    433.94 o 
  18   6   8      201.95      291.92    250.92 o 
 -23   7   8     3149.72     3612.56    745.21 o 
 -22   7   8      124.74     -161.37    250.26 o 
 -21   7   8      346.45      168.26    296.18 o 
 -20   7   8     1096.97     1427.77    481.17 o 
 -19   7   8     2879.49     3229.46    707.16 o 
 -18   7   8     2306.22     1269.35    439.52 o 
 -17   7   8     6394.00     7421.95    893.63 o 
 -16   7   8       58.35        5.58    150.88 o 
 -15   7   8     7174.12     7981.87    891.00 o 
 -14   7   8     1129.55     1013.40    445.91 o 
 -13   7   8     2037.95     1783.96    322.03 o 
 -12   7   8       18.89     -102.56     90.49 o 
 -11   7   8     2165.62     2436.26    331.47 o 
 -10   7   8     5002.11     4540.61    519.71 o 
  -9   7   8     4261.34     4018.92    407.31 o 
  -8   7   8      833.41      425.32    136.32 o 
  -7   7   8     2677.55     2238.94    301.28 o 
  -6   7   8      481.84      360.95    113.66 o 
  -5   7   8       11.25      190.68     81.35 o 
  -4   7   8    14225.93    14400.76    444.37 o 
  -3   7   8        8.41       -1.90     72.57 o 
  -2   7   8     2521.41     2544.74    229.23 o 
  -1   7   8      394.05      424.29    105.88 o 
   0   7   8      711.41      609.78    123.54 o 
   1   7   8        7.83       58.13     76.61 o 
   2   7   8    11831.86    12396.12    428.81 o 
   3   7   8       20.10       -1.66    108.93 o 
   4   7   8    11497.23    11253.30    416.61 o 
   5   7   8      361.41      143.95     94.86 o 
   6   7   8     7713.46     8084.27    395.38 o 
   7   7   8       43.68       28.09    117.50 o 
   8   7   8       94.11      -29.91    121.85 o 
   9   7   8      337.36      320.53    273.08 o 
  10   7   8     2068.80     2361.75    311.36 o 
  11   7   8      443.57      615.71    183.51 o 
  12   7   8     1793.92     1633.60    272.25 o 
  13   7   8       31.13      131.81    140.59 o 
  14   7   8     5447.26     5632.81    642.29 o 
  15   7   8     1141.96     1683.21    370.70 o 
  16   7   8     2779.99     3057.74    512.86 o 
  17   7   8      347.03      563.89    274.55 o 
 -23   8   8       30.26     -148.91    328.98 o 
 -22   8   8      552.50      700.27    416.88 o 
 -21   8   8       53.70     -116.77    298.81 o 
 -20   8   8      576.91      810.81    386.71 o 
 -19   8   8      224.05      474.61    371.95 o 
 -18   8   8      689.87      121.69    283.39 o 
 -17   8   8      112.25       97.36    146.28 o 
 -16   8   8      116.98      163.51    182.82 o 
 -15   8   8      440.65      248.37    177.24 o 
 -14   8   8       73.45      -19.46    153.35 o 
 -13   8   8      524.34      874.12    244.51 o 
 -12   8   8     1495.40     1005.65    243.99 o 
 -11   8   8     4557.34     4473.09    611.95 o 
 -10   8   8     2073.48     1726.49    634.02 o 
  -9   8   8     5134.59     5859.36    477.84 o 
  -8   8   8      272.77      553.93    166.90 o 
  -7   8   8      558.43      636.88    143.08 o 
  -6   8   8     1352.07      871.37    160.33 o 
  -5   8   8     6888.89     7415.95    408.27 o 
  -4   8   8      294.86      483.78    128.55 o 
  -3   8   8     2321.52     2562.25    245.20 o 
  -2   8   8      977.82      768.85    136.92 o 
  -1   8   8     4682.41     4902.61    318.11 o 
   0   8   8     3396.55     3340.14    270.84 o 
   1   8   8     7569.95     6992.94    418.33 o 
   2   8   8     3060.75     2863.68    256.70 o 
   3   8   8    11244.09    12663.54    449.75 o 
   4   8   8     2754.54     2538.79    245.29 o 
   5   8   8     5327.43     5065.77    353.88 o 
   6   8   8     7586.24     8059.84    934.13 o 
   7   8   8     1720.37     1605.96    254.59 o 
   8   8   8     2086.29     1988.71    286.06 o 
   9   8   8       94.89       -9.74    117.61 o 
  10   8   8      472.77      455.33    174.01 o 
  11   8   8      333.57      141.87    144.41 o 
  12   8   8     1352.31     1802.86    294.31 o 
  13   8   8      155.04       77.37    204.80 o 
  14   8   8        7.44      429.14    237.28 o 
  15   8   8      235.71      402.61    252.18 o 
  16   8   8      469.18      612.67    728.64 o 
  17   8   8       54.09       76.39    243.77 o 
 -22   9   8     1286.35     1206.70    462.48 o 
 -21   9   8     1998.92     2103.12    581.21 o 
 -20   9   8      495.36      487.40    353.91 o 
 -19   9   8      306.17      639.92    385.72 o 
 -18   9   8      117.93       19.63    322.42 o 
 -17   9   8      692.46      462.41    219.55 o 
 -16   9   8       39.00     -196.27    205.00 o 
 -15   9   8      638.07      771.89    251.81 o 
 -14   9   8      288.43      535.64    211.85 o 
 -13   9   8     7478.00     9832.22    724.44 o 
 -12   9   8      978.66      665.23    325.04 o 
 -11   9   8    10009.70    10600.13    717.03 o 
 -10   9   8     2944.52     2334.80    275.56 o 
  -9   9   8    11839.89    13042.50    637.28 o 
  -8   9   8      637.02      705.51    182.09 o 
  -7   9   8     2125.22     1974.36    225.62 o 
  -6   9   8      213.37      203.95    119.20 o 
  -5   9   8       25.71      140.30     96.17 o 
  -4   9   8      844.03      530.45    143.14 o 
  -3   9   8       15.56      -25.56     85.26 o 
  -2   9   8      281.84       39.99     86.74 o 
  -1   9   8        1.56       -3.64     79.44 o 
   0   9   8       92.46      115.46     80.72 o 
   1   9   8      219.99      283.89     96.54 o 
   2   9   8      550.91      634.02    128.46 o 
   3   9   8      872.29      758.34    144.24 o 
   4   9   8     4857.11     4785.03    331.76 o 
   5   9   8       93.69      212.07    128.76 o 
   6   9   8      367.98      301.41    143.89 o 
   7   9   8      208.29      134.65    132.29 o 
   8   9   8      719.32      700.26    205.13 o 
   9   9   8        0.41      187.35    140.48 o 
  10   9   8      652.11      694.81    200.62 o 
  11   9   8       97.61       81.79    141.71 o 
  12   9   8     4522.30     4851.32    591.64 o 
  13   9   8       38.06       62.19    266.83 o 
  14   9   8     2318.27     2988.46    501.03 o 
  15   9   8       39.93      416.93    279.13 o 
  16   9   8     5961.84     6482.46    740.79 o 
 -21  10   8     1121.32     1475.00    565.79 o 
 -20  10   8        9.65       14.43    268.30 o 
 -19  10   8        4.43     -364.57    243.05 o 
 -18  10   8       60.07      304.49    211.89 o 
 -17  10   8      146.61      -85.78    175.84 o 
 -16  10   8      184.47      504.41    216.07 o 
 -15  10   8       43.42       50.72    281.91 o 
 -14  10   8        0.96       -6.11    311.76 o 
 -13  10   8     1286.43     1123.69    267.85 o 
 -12  10   8        4.77     -147.37    165.64 o 
 -11  10   8     5756.90     6134.60    599.15 o 
 -10  10   8     1023.37      568.38    364.24 o 
  -9  10   8     5289.71     4863.26    398.99 o 
  -8  10   8      959.43      741.66    172.09 o 
  -7  10   8     1572.88     1821.95    286.85 o 
  -6  10   8      666.94      956.66    177.73 o 
  -5  10   8      708.27      737.54    161.28 o 
  -4  10   8      914.62      932.43    180.62 o 
  -3  10   8     1606.87     1381.02    207.48 o 
  -2  10   8      759.73      630.93    145.24 o 
  -1  10   8     3563.15     4084.06    353.38 o 
   0  10   8    10743.26    10567.15    480.40 o 
   1  10   8     4344.14     4643.58    333.38 o 
   2  10   8    11301.30    12742.27    467.17 o 
   3  10   8     2032.67     2292.20    329.15 o 
   4  10   8     5814.44     5992.12    541.46 o 
   5  10   8      188.54       42.96    127.67 o 
   6  10   8      113.47       70.57    113.27 o 
   7  10   8      104.82        3.00    177.28 o 
   8  10   8     1689.43     1708.69    405.99 o 
   9  10   8      253.88       88.46    149.08 o 
  10  10   8       33.09      179.17    154.18 o 
  11  10   8       20.24       47.04    143.75 o 
  12  10   8      807.22     1105.68    313.44 o 
  13  10   8     1256.11     1287.74    362.59 o 
  14  10   8      338.37      446.57    241.64 o 
  15  10   8      675.33      477.50    273.91 o 
 -20  11   8       43.06      277.49    307.33 o 
 -19  11   8      187.01      191.19    210.43 o 
 -18  11   8       99.24      121.18    206.06 o 
 -17  11   8       23.60      -32.68    180.90 o 
 -16  11   8     1940.27     1527.01    429.51 o 
 -15  11   8      578.64      512.00    348.17 o 
 -14  11   8       51.56       90.83    244.85 o 
 -13  11   8     7786.41     8381.50    733.48 o 
 -12  11   8        7.36       27.46    140.44 o 
 -11  11   8     8961.53     8984.22    725.46 o 
 -10  11   8     4428.19     4167.80   1226.22 o 
  -9  11   8    11700.56    12612.24    729.08 o 
  -8  11   8     6868.34     6654.70    612.56 o 
  -7  11   8     2407.46     2058.54    274.05 o 
  -6  11   8     2169.98     2223.48    264.37 o 
  -5  11   8      519.69      546.99    150.91 o 
  -4  11   8       38.53      260.20    126.60 o 
  -3  11   8       11.37       97.22    101.65 o 
  -2  11   8       41.40       65.18    107.22 o 
  -1  11   8      438.97      359.45    139.39 o 
   0  11   8      892.83      750.06    306.67 o 
   1  11   8     1014.77     1313.24    287.19 o 
   2  11   8     1450.91     1320.63    298.25 o 
   3  11   8     3333.77     3290.51    452.02 o 
   4  11   8      224.85      350.91    207.39 o 
   5  11   8     1047.29      612.83    200.05 o 
   6  11   8        6.34      -72.38    113.91 o 
   7  11   8      523.54      325.55    152.04 o 
   8  11   8      442.70      416.01    159.48 o 
   9  11   8      284.63      226.93    155.06 o 
  10  11   8     2416.20     2149.54    317.52 o 
  11  11   8      319.67      336.79    445.26 o 
  12  11   8     2444.59     2988.71    716.67 o 
  13  11   8        2.66       36.71    247.80 o 
  14  11   8     2616.34     2793.20    654.35 o 
 -19  12   8      248.72      280.45    254.53 o 
 -18  12   8        2.58       23.99    227.52 o 
 -17  12   8      486.59      716.57    272.84 o 
 -16  12   8        2.40       54.49    240.26 o 
 -15  12   8     2594.89     2525.28    437.83 o 
 -14  12   8     1428.26     1249.43    310.29 o 
 -13  12   8     3159.84     3733.52    505.91 o 
 -12  12   8      861.30      970.17    480.52 o 
 -11  12   8     4693.29     4302.75    545.11 o 
 -10  12   8      246.64      465.99    183.98 o 
  -9  12   8     1165.40     1420.35    305.26 o 
  -8  12   8      521.95      343.01    202.37 o 
  -7  12   8     2280.29     2099.32    347.62 o 
  -6  12   8      809.90      955.09    190.20 o 
  -5  12   8     2026.28     1647.12    213.54 o 
  -4  12   8     2363.44     2496.05    296.69 o 
  -3  12   8     2964.98     2173.42    296.12 o 
  -2  12   8       12.60       -7.86    112.79 o 
  -1  12   8     3601.69     3504.10    349.51 o 
   0  12   8     5316.01     5161.68    418.52 o 
   1  12   8     5057.82     6066.15    594.27 o 
   2  12   8    10899.50    12444.90    760.78 o 
   3  12   8     2334.89     2064.44    360.12 o 
   4  12   8    10707.20    12163.47    825.93 o 
   5  12   8       39.64       90.10    169.10 o 
   6  12   8     3124.76     3676.84    511.13 o 
   7  12   8      410.04      322.98    211.52 o 
   8  12   8     3502.09     3577.11    636.31 o 
   9  12   8       69.61     -107.17    345.54 o 
  10  12   8     1682.96     1591.53    359.90 o 
  11  12   8      126.10     -296.75    223.86 o 
  12  12   8      343.38      559.26    291.60 o 
  13  12   8     1421.46      693.89    718.97 o 
 -18  13   8     1012.96     1273.08    321.80 o 
 -17  13   8      259.85      324.22    233.70 o 
 -16  13   8     1002.78      584.03    587.61 o 
 -15  13   8     2525.90     2595.34    430.33 o 
 -14  13   8      199.71      449.43    413.60 o 
 -13  13   8      540.09       94.40    268.47 o 
 -12  13   8        3.13      -15.42    163.46 o 
 -11  13   8     2629.33     3862.52    514.68 o 
 -10  13   8      273.05      300.40    222.87 o 
  -9  13   8      564.55      865.06    243.48 o 
  -8  13   8     4098.36     4572.11    554.60 o 
  -7  13   8     7389.92     7981.01    692.15 o 
  -6  13   8     2570.37     2505.89    399.41 o 
  -5  13   8      970.54      794.22    194.32 o 
  -4  13   8      666.60      767.47    193.72 o 
  -3  13   8      378.68      356.45    148.88 o 
  -2  13   8        6.94       29.64    107.10 o 
  -1  13   8      180.99      159.21    114.47 o 
   0  13   8      540.68      332.77    191.61 o 
   1  13   8     2931.17     2973.30   1108.30 o 
   2  13   8      562.25      745.94    255.26 o 
   3  13   8      555.41      325.96    201.87 o 
   4  13   8        9.14       36.24    333.41 o 
   5  13   8      568.12      565.57    289.79 o 
   6  13   8      341.37      432.69    228.68 o 
   7  13   8      416.98       64.23    185.45 o 
   8  13   8      796.28      759.54    278.80 o 
   9  13   8       77.87      471.52    427.05 o 
  10  13   8     2994.74     3041.84    505.65 o 
  11  13   8      195.14      216.64    243.86 o 
  12  13   8     1602.76     1472.47    364.91 o 
 -16  14   8      453.04      786.93    456.57 o 
 -15  14   8     1478.03     1416.75    632.38 o 
 -14  14   8       36.55     -269.95    186.93 o 
 -13  14   8     1652.17     1255.93    295.96 o 
 -12  14   8     1496.49      900.99    455.42 o 
 -11  14   8      189.48      341.78    220.87 o 
 -10  14   8       36.32     -115.96    160.80 o 
  -9  14   8      118.33      153.53    176.69 o 
  -8  14   8       35.86       68.59    186.30 o 
  -7  14   8     1957.66     2328.42    459.03 o 
  -6  14   8     1566.47     1339.65    350.14 o 
  -5  14   8     4447.79     3510.91    468.49 o 
  -4  14   8     1625.70     1566.91    214.75 o 
  -3  14   8     4785.11     5384.66    396.16 o 
  -2  14   8      639.13      522.84    152.22 o 
  -1  14   8     3109.56     3565.08    391.87 o 
   0  14   8       15.62      135.93    188.60 o 
   1  14   8      825.82     1028.78    264.07 o 
   2  14   8     1483.39     1739.10    591.87 o 
   3  14   8       35.19      -98.56    145.79 o 
   4  14   8     1157.44     1383.01    332.31 o 
   5  14   8       53.34      365.88    195.34 o 
   6  14   8     7497.83     8292.92   1084.69 o 
   7  14   8      585.77      426.63    440.01 o 
   8  14   8     5036.65     5723.12    702.50 o 
   9  14   8      332.66      121.80    213.96 o 
  10  14   8     1608.33     1821.53    372.83 o 
  11  14   8      102.98     -151.29    448.21 o 
 -15  15   8     3099.27     3534.73    606.14 o 
 -14  15   8      518.17      905.37    428.86 o 
 -13  15   8      909.29      913.27    289.16 o 
 -12  15   8      557.80      341.97    223.41 o 
 -11  15   8       11.73      148.35    329.47 o 
 -10  15   8      315.11      532.15    274.86 o 
  -9  15   8       78.95       -1.68    425.90 o 
  -8  15   8       50.97      -66.91    169.90 o 
  -7  15   8      322.08      136.38    489.04 o 
  -6  15   8      377.88      529.22    224.71 o 
  -5  15   8     2068.43     2544.49    538.73 o 
  -4  15   8      805.80      842.52    262.99 o 
  -3  15   8     1247.32     1524.22    561.69 o 
  -2  15   8      216.65      106.44    151.61 o 
  -1  15   8      103.01      192.33    186.29 o 
   0  15   8       12.88       16.10    171.93 o 
   1  15   8       13.89     -137.93    133.52 o 
   2  15   8       14.54      204.61    159.08 o 
   3  15   8      278.46      314.83    204.63 o 
   4  15   8        0.62     -158.43    185.81 o 
   5  15   8      146.95      164.66    636.81 o 
   6  15   8        2.24     -255.10    170.06 o 
   7  15   8     1134.64     1473.35    442.80 o 
   8  15   8      503.67      769.03    287.22 o 
   9  15   8      406.57      516.53    251.71 o 
 -12  16   8       19.52       83.36    223.37 o 
 -11  16   8      180.70      435.59    227.21 o 
 -10  16   8       53.81      -99.22    173.77 o 
  -9  16   8       80.93       61.98    168.82 o 
  -8  16   8        1.74      -66.03    179.86 o 
  -7  16   8      407.21      552.89    212.37 o 
  -6  16   8        4.74       86.12    188.50 o 
  -5  16   8     2149.60     2330.03    400.31 o 
  -4  16   8       51.22      345.38    362.44 o 
  -3  16   8     1763.70     1664.91    552.35 o 
  -2  16   8      383.89      430.75    278.63 o 
  -1  16   8      110.49      105.03    219.73 o 
   0  16   8     1156.03     1033.97    246.03 o 
   1  16   8      335.88      372.83    168.49 o 
   2  16   8      158.00      292.46    172.63 o 
   3  16   8      206.22      284.62    277.60 o 
   4  16   8      237.00      255.45    257.92 o 
   5  16   8        1.18     -182.48    177.99 o 
   6  16   8     2284.49     2745.16    376.36 o 
   7  16   8      202.17      363.36    183.18 o 
  -9  17   8      150.23       65.48    188.35 o 
  -8  17   8      263.95      264.40    239.38 o 
  -7  17   8        3.50      288.73    204.12 o 
  -6  17   8      589.95      740.82    270.55 o 
  -5  17   8       53.83       97.42    338.49 o 
  -4  17   8     1087.80      907.57    417.21 o 
  -3  17   8       37.32      582.85    363.42 o 
  -2  17   8     1181.01      753.08    410.32 o 
  -1  17   8       80.08      113.85    215.46 o 
   0  17   8       86.54      242.55    179.02 o 
   1  17   8        9.78     -202.55    153.50 o 
   2  17   8        0.18     -115.72    165.60 o 
   3  17   8      134.62      279.73    248.17 o 
   4  17   8      398.23      224.02    190.93 o 
 -21   1   9      615.61      597.28    371.29 o 
 -20   1   9     1201.60     1002.69    386.71 o 
 -19   1   9        9.20     -153.30    311.60 o 
 -18   1   9      103.61      161.75    173.42 o 
 -17   1   9       20.38     -110.26    205.82 o 
 -16   1   9       16.39      -73.08    136.36 o 
 -15   1   9      343.53      174.97    190.40 o 
 -14   1   9       77.09       86.05    150.62 o 
 -13   1   9     1842.97     1492.47    282.52 o 
 -12   1   9      276.29      244.25     94.22 o 
 -11   1   9      928.84      854.49    138.99 o 
 -10   1   9      667.18      830.20    136.13 o 
  -9   1   9     1399.04     1257.65    156.79 o 
  -8   1   9     1594.34     1508.96    177.07 o 
  -7   1   9        2.17      -67.23     72.85 o 
  -6   1   9     3199.14     2896.88    237.50 o 
  -5   1   9       40.89       50.26     75.74 o 
  -4   1   9     3170.00     3377.13    255.85 o 
  -3   1   9      254.71      208.09    105.24 o 
  -2   1   9     1972.72     1695.68    189.69 o 
  -1   1   9        9.72       38.49     74.16 o 
   0   1   9        0.01       55.46     87.34 o 
   1   1   9      364.04      234.41     99.24 o 
   2   1   9     1511.92     1285.85    174.49 o 
   3   1   9      157.99       45.42     88.09 o 
   4   1   9       12.47       90.26     91.16 o 
   5   1   9        1.60       30.21     88.34 o 
   6   1   9        3.74      -82.41     88.09 o 
   7   1   9       63.77      118.54    102.00 o 
   8   1   9       70.41      122.55    113.97 o 
   9   1   9     1930.38     1762.54    253.10 o 
  10   1   9        0.09      -28.72    106.65 o 
  11   1   9       46.41      134.32    120.72 o 
  12   1   9        5.00       98.53    120.45 o 
  13   1   9      207.53      392.60    148.36 o 
  14   1   9      579.45      604.60    212.63 o 
  15   1   9      158.21       73.57    220.77 o 
  16   1   9       22.49      -73.59    183.01 o 
  17   1   9        0.89      108.57    343.08 o 
 -22   2   9      134.12      121.69    298.48 o 
 -21   2   9     2976.79     3079.56    650.09 o 
 -20   2   9      762.06      696.99    349.32 o 
 -19   2   9      415.79      572.68    304.05 o 
 -18   2   9        4.45      -13.43    167.38 o 
 -17   2   9       68.82       37.46    155.23 o 
 -16   2   9     1199.99     1567.74    393.60 o 
 -15   2   9      152.94      302.38    195.65 o 
 -14   2   9      775.57      680.57    368.50 o 
 -13   2   9      159.06       42.28    139.15 o 
 -12   2   9     1276.49     1212.17    255.18 o 
 -11   2   9      609.75      527.84    119.87 o 
 -10   2   9     2196.29     2149.50    208.20 o 
  -9   2   9      149.16      138.49     87.26 o 
  -8   2   9     1857.43     1812.86    194.52 o 
  -7   2   9      559.10      616.74    130.33 o 
  -6   2   9      114.13       35.32     99.94 o 
  -5   2   9     3878.75     3790.23    268.34 o 
  -4   2   9      769.23      738.80    150.95 o 
  -3   2   9     1703.47     1801.94    194.75 o 
  -2   2   9       37.10      -33.16     64.11 o 
  -1   2   9       26.33      -32.28     64.50 o 
   0   2   9     1763.51     1433.02    178.07 o 
   1   2   9     3337.61     3111.63    303.03 o 
   2   2   9      390.74      199.32    102.59 o 
   3   2   9      512.65      527.56    122.04 o 
   4   2   9     2939.55     2867.40    261.54 o 
   5   2   9      198.73      333.48    113.58 o 
   6   2   9      779.75      643.06    146.39 o 
   7   2   9      331.47      282.95    120.25 o 
   8   2   9      154.40      125.72    125.38 o 
   9   2   9        0.07      -15.37     96.96 o 
  10   2   9        4.66       67.55    107.68 o 
  11   2   9        0.09      -19.71    113.63 o 
  12   2   9      509.36      802.37    206.31 o 
  13   2   9        5.21       67.13    148.90 o 
  14   2   9      503.20      407.76    184.88 o 
  15   2   9      482.72      391.13    246.50 o 
  16   2   9      573.08      334.15    204.28 o 
  17   2   9       14.27      268.63    325.04 o 
  18   2   9      292.89     -176.79    310.94 o 
 -23   3   9      625.28      680.27    332.92 o 
 -22   3   9     1824.13     2502.94    584.16 o 
 -21   3   9      164.43      262.07    303.07 o 
 -20   3   9      173.21       20.34    275.85 o 
 -19   3   9      691.25      801.62    381.79 o 
 -18   3   9     1759.05     1351.67    426.07 o 
 -17   3   9      329.41      105.07    176.42 o 
 -16   3   9      630.70      526.63    200.90 o 
 -15   3   9        5.23      -75.68    138.27 o 
 -14   3   9     3384.45     3197.51    573.01 o 
 -13   3   9      664.34      440.52    178.11 o 
 -12   3   9      320.43      276.13    152.16 o 
 -11   3   9     2696.27     2576.40    351.56 o 
 -10   3   9      209.42       77.11    120.77 o 
  -9   3   9     1206.47     1199.15    161.92 o 
  -8   3   9      192.21       47.91     84.68 o 
  -7   3   9      353.08      237.78     95.18 o 
  -6   3   9       10.04       62.18     81.90 o 
  -5   3   9     2596.06     2512.45    225.63 o 
  -4   3   9     3491.53     3172.12    253.64 o 
  -3   3   9      316.32      461.20    107.57 o 
  -2   3   9     2453.87     2211.29    217.12 o 
  -1   3   9      807.16      615.62    121.44 o 
   0   3   9        3.18       -6.54     67.67 o 
   1   3   9      954.81      676.42    128.91 o 
   2   3   9      778.58      486.54    145.29 o 
   3   3   9      122.82       18.55     84.99 o 
   4   3   9      446.16      241.13    110.83 o 
   5   3   9      356.20      324.22    124.83 o 
   6   3   9        2.54       99.44    101.52 o 
   7   3   9      800.03      733.46    155.60 o 
   8   3   9       39.71       38.37    104.85 o 
   9   3   9     1394.68     1564.86    209.10 o 
  10   3   9       20.90       37.34     99.21 o 
  11   3   9       52.63      127.48    144.61 o 
  12   3   9     3359.46     3341.57    376.17 o 
  13   3   9       26.57      109.12    138.44 o 
  14   3   9      338.57      389.16    172.63 o 
  15   3   9        9.68       32.34    159.09 o 
  16   3   9     1431.89     1818.55    438.04 o 
  17   3   9      143.50      100.27    237.79 o 
 -24   4   9      105.99      -45.59    330.95 o 
 -23   4   9      285.96       20.01    270.27 o 
 -22   4   9       16.76       35.42    257.48 o 
 -21   4   9      681.82     1188.33    442.14 o 
 -20   4   9      117.85        8.53    254.53 o 
 -19   4   9        4.77      -99.38    253.87 o 
 -18   4   9       18.15     -294.87    225.01 o 
 -17   4   9     1326.75     1240.16    428.36 o 
 -16   4   9     1619.93     1764.22    313.58 o 
 -15   4   9      143.87      125.55    178.95 o 
 -14   4   9     2140.23     2533.27    677.48 o 
 -13   4   9     1909.48     2088.56    338.04 o 
 -12   4   9     1707.18     1710.62    329.31 o 
 -11   4   9     3733.97     4013.38    431.81 o 
 -10   4   9      784.81     1077.41    178.11 o 
  -9   4   9      134.69       43.10    102.97 o 
  -8   4   9     4165.40     4861.96    344.72 o 
  -7   4   9      600.93      630.93    122.59 o 
  -6   4   9       21.92       68.80     77.88 o 
  -5   4   9     3906.19     3698.00    269.47 o 
  -4   4   9      411.42      350.10     98.79 o 
  -3   4   9     1057.88      990.24    144.87 o 
  -2   4   9     5791.36     5779.84    327.35 o 
  -1   4   9      334.45      155.35     95.29 o 
   0   4   9     3207.71     3009.17    255.33 o 
   1   4   9      718.46      748.25    134.22 o 
   2   4   9     4751.19     4266.87    412.11 o 
   3   4   9     2092.70     1589.91    207.95 o 
   4   4   9      121.07       56.52     94.80 o 
   5   4   9      110.28       81.63    105.03 o 
   6   4   9      622.92      500.91    131.35 o 
   7   4   9       69.81     -108.67     88.51 o 
   8   4   9     1423.00     1373.95    198.30 o 
   9   4   9     1190.33     1005.95    187.19 o 
  10   4   9      784.90      452.00    176.23 o 
  11   4   9        0.53       84.31    153.84 o 
  12   4   9      169.58       14.23    141.04 o 
  13   4   9      209.33      274.39    171.24 o 
  14   4   9     1769.65     1677.35    389.17 o 
  15   4   9       12.69      114.64    188.29 o 
  16   4   9       85.94      266.37    230.19 o 
  17   4   9       26.79       46.18    209.95 o 
 -23   5   9        7.72       21.65    266.66 o 
 -22   5   9       96.25      156.13    294.21 o 
 -21   5   9      865.36      642.87    370.96 o 
 -20   5   9      184.86      865.26    369.00 o 
 -19   5   9        2.85      259.77    264.69 o 
 -18   5   9       54.69       40.02    262.73 o 
 -17   5   9      809.89      939.05    358.17 o 
 -16   5   9     1513.01     1485.50    457.56 o 
 -15   5   9     3690.47     3656.36    347.79 o 
 -14   5   9      552.74      344.28    143.42 o 
 -13   5   9      411.85      251.31    316.19 o 
 -12   5   9     1414.50     1270.49    338.82 o 
 -11   5   9     3479.67     3219.07    389.99 o 
 -10   5   9       11.96      209.59    253.87 o 
  -9   5   9     2296.23     1745.61    219.48 o 
  -8   5   9       26.90       36.23    118.50 o 
  -7   5   9     1087.56     1029.29    149.55 o 
  -6   5   9      481.50      420.22    107.37 o 
  -5   5   9      180.46       79.95     77.55 o 
  -4   5   9        0.10      -69.14     73.85 o 
  -3   5   9      813.04      716.90    135.79 o 
  -2   5   9     2318.75     1593.15    184.44 o 
  -1   5   9     2566.80     2286.31    309.14 o 
   0   5   9     1030.00      938.23    147.11 o 
   1   5   9     2869.76     3368.41    273.15 o 
   2   5   9      312.51      126.41     87.23 o 
   3   5   9      361.46      252.04    100.99 o 
   4   5   9      187.26       58.55     99.04 o 
   5   5   9      956.15      771.45    154.57 o 
   6   5   9       11.61      -44.34     94.58 o 
   7   5   9      443.00      534.89    147.70 o 
   8   5   9      183.54      158.15    121.30 o 
   9   5   9      337.50      309.87    161.72 o 
  10   5   9        0.60      -12.41    133.44 o 
  11   5   9     1278.68     1283.30    258.66 o 
  12   5   9        0.23      -62.11    145.65 o 
  13   5   9       42.80      -18.64    151.44 o 
  14   5   9     1735.74     1868.59    304.93 o 
  15   5   9      549.82      724.65    295.64 o 
  16   5   9       36.71      515.63    264.79 o 
  17   5   9      121.97      407.53    273.63 o 
 -23   6   9        4.63      108.24    263.38 o 
 -22   6   9        2.90     -157.11    252.56 o 
 -21   6   9       37.21      201.39    307.01 o 
 -20   6   9       76.40      -66.26    286.34 o 
 -19   6   9      164.84      302.74    328.32 o 
 -18   6   9     1070.59      958.73    415.57 o 
 -17   6   9      758.88      569.40    349.32 o 
 -16   6   9     2438.35     2826.12    420.72 o 
 -15   6   9      104.12      309.51    178.00 o 
 -14   6   9     3289.35     3181.36    421.29 o 
 -13   6   9      530.53      608.86    203.71 o 
 -12   6   9     7423.08     7978.71    795.06 o 
 -11   6   9      545.66      503.28    240.26 o 
 -10   6   9     3242.56     3244.73    388.70 o 
  -9   6   9        7.85      -93.19     97.33 o 
  -8   6   9      624.17      455.59    140.08 o 
  -7   6   9     1277.68     1374.10    273.73 o 
  -6   6   9      460.11      402.30    107.81 o 
  -5   6   9     2178.98     2369.91    228.56 o 
  -4   6   9      163.26      183.32     94.14 o 
  -3   6   9      315.01      221.73     91.77 o 
  -2   6   9      271.87      355.45    103.57 o 
  -1   6   9      283.00      214.25     88.30 o 
   0   6   9      406.11      336.14     99.49 o 
   1   6   9     5433.80     5680.52    344.34 o 
   2   6   9        6.27      -31.29     87.02 o 
   3   6   9       24.25       11.36     81.15 o 
   4   6   9        7.85      -85.90     73.50 o 
   5   6   9      632.49      650.50    146.12 o 
   6   6   9     1368.27      914.20    174.60 o 
   7   6   9      953.17      983.91    176.69 o 
   8   6   9       38.14       10.18    125.79 o 
   9   6   9       39.84       89.08    137.03 o 
  10   6   9      270.18      125.49    138.28 o 
  11   6   9     1641.19     1423.42    261.19 o 
  12   6   9      224.83      367.05    198.77 o 
  13   6   9      478.00      360.35    184.87 o 
  14   6   9      152.69      152.99    235.19 o 
  15   6   9      669.52      860.94    411.14 o 
  16   6   9       12.50      147.84    216.76 o 
 -22   7   9     1555.92     2096.23    613.68 o 
 -21   7   9       15.20      169.25    318.81 o 
 -20   7   9      187.67      272.89    285.03 o 
 -19   7   9       54.93      149.57    278.47 o 
 -18   7   9        1.65       69.86    318.81 o 
 -17   7   9       80.51     -132.51    195.16 o 
 -16   7   9      888.62     1069.72    276.87 o 
 -15   7   9        2.48       70.98    173.27 o 
 -14   7   9       39.64      -37.44    137.30 o 
 -13   7   9     1666.99     1053.43    424.43 o 
 -12   7   9      125.17      174.17    139.79 o 
 -11   7   9      556.72      864.98    330.46 o 
 -10   7   9      195.59      426.08    160.34 o 
  -9   7   9       51.43      -91.76    111.81 o 
  -8   7   9       24.26       76.16     90.42 o 
  -7   7   9      466.65      360.74    170.56 o 
  -6   7   9        1.17       44.92     80.83 o 
  -5   7   9      649.90      561.34    123.31 o 
  -4   7   9      632.33      434.67    118.08 o 
  -3   7   9        7.47      -22.93     80.75 o 
  -2   7   9       71.13      -26.93     96.26 o 
  -1   7   9     1971.30     1816.90    210.48 o 
   0   7   9     2296.73     2303.43    233.22 o 
   1   7   9     2721.08     2467.48    241.11 o 
   2   7   9     3028.04     2640.97    290.66 o 
   3   7   9     7662.57     7651.29    497.47 o 
   4   7   9      751.00      650.81    141.65 o 
   5   7   9      319.58      136.36    110.27 o 
   6   7   9       19.08       44.13    104.08 o 
   7   7   9       36.74     -105.72    112.05 o 
   8   7   9     3674.04     3398.82    377.12 o 
   9   7   9        3.63      186.89    149.68 o 
  10   7   9       78.75      222.12    150.92 o 
  11   7   9     1613.59     1482.65    353.13 o 
  12   7   9       79.83       60.90    151.51 o 
  13   7   9      483.89      547.17    209.57 o 
  14   7   9      339.87      655.38    410.00 o 
  15   7   9     2358.10     1758.08    384.55 o 
  16   7   9     1381.24     1892.92    404.83 o 
 -22   8   9      168.00      410.98    367.03 o 
 -21   8   9      386.73      468.38    377.52 o 
 -20   8   9      781.17     1284.76    464.77 o 
 -19   8   9      123.30      -76.10    305.69 o 
 -18   8   9      457.21      636.97    377.52 o 
 -17   8   9      254.40      561.41    377.69 o 
 -16   8   9      285.73      397.34    195.72 o 
 -15   8   9       70.19       54.04    167.54 o 
 -14   8   9      351.16      239.26    163.21 o 
 -13   8   9     1187.24     1483.56    301.18 o 
 -12   8   9       98.44      -50.51    136.94 o 
 -11   8   9        8.89     -103.25    113.75 o 
 -10   8   9     4523.17     4067.14    441.94 o 
  -9   8   9     1613.63     1379.30    279.95 o 
  -8   8   9     2091.05     1998.08    318.19 o 
  -7   8   9     2942.90     2774.19    293.08 o 
  -6   8   9      547.52      505.09    181.14 o 
  -5   8   9      213.72      136.29    104.30 o 
  -4   8   9      226.74      282.09    107.60 o 
  -3   8   9     3237.05     2982.32    262.73 o 
  -2   8   9       36.54      152.21     85.17 o 
  -1   8   9      791.16      530.34    126.38 o 
   0   8   9     1152.03     1213.04    169.92 o 
   1   8   9     7975.52     9159.39    426.55 o 
   2   8   9      650.78      652.32    136.23 o 
   3   8   9     2800.43     2358.27    288.31 o 
   4   8   9     2798.41     2590.88    258.86 o 
   5   8   9      952.74      920.27    190.91 o 
   6   8   9       15.25       -3.52    126.22 o 
   7   8   9        0.06     -167.54    111.88 o 
   8   8   9      150.84      286.52    149.93 o 
   9   8   9      288.62      325.20    180.48 o 
  10   8   9        6.78     -162.62    108.41 o 
  11   8   9      282.25       -4.96    226.99 o 
  12   8   9       90.15       29.34    177.85 o 
  13   8   9      284.04      251.15    212.25 o 
  14   8   9      160.09      167.69    374.24 o 
  15   8   9      558.12      431.09    254.70 o 
 -21   9   9      339.36      253.87    403.76 o 
 -20   9   9      949.49      485.76    359.48 o 
 -19   9   9      109.36      462.15    330.62 o 
 -18   9   9       76.90      213.10    203.46 o 
 -17   9   9      326.88      101.72    205.82 o 
 -16   9   9       33.06     -102.33    217.79 o 
 -15   9   9     2780.36     2406.67    405.11 o 
 -14   9   9      365.50      177.22    230.25 o 
 -13   9   9        2.49      125.02    148.26 o 
 -12   9   9      430.71      560.00    189.24 o 
 -11   9   9        0.76     -103.68    134.95 o 
 -10   9   9      786.82      506.34    354.40 o 
  -9   9   9      171.01      261.10    164.94 o 
  -8   9   9      139.60      336.26    151.25 o 
  -7   9   9      621.57      707.69    150.73 o 
  -6   9   9       32.79     -188.45    136.26 o 
  -5   9   9     2819.50     2193.91    256.89 o 
  -4   9   9        6.78      102.58    101.96 o 
  -3   9   9      241.31      347.15    143.21 o 
  -2   9   9      173.31      219.49    132.42 o 
  -1   9   9       66.97       80.37    123.70 o 
   0   9   9       87.75      132.70     89.83 o 
   1   9   9      491.24      704.16    154.10 o 
   2   9   9       94.28      253.02    100.80 o 
   3   9   9     7708.33     8212.84    437.47 o 
   4   9   9      873.00      936.33    202.90 o 
   5   9   9     3758.18     3827.64    400.24 o 
   6   9   9     1686.91     2034.18    320.67 o 
   7   9   9     1657.14     1815.09    274.95 o 
   8   9   9      216.33      190.57    141.07 o 
   9   9   9      303.16      292.81    161.81 o 
  10   9   9      602.12      679.47    214.54 o 
  11   9   9       66.54       84.93    276.54 o 
  12   9   9       14.93       -9.26    220.25 o 
  13   9   9      643.35     1011.01    562.02 o 
  14   9   9      380.29      511.30    317.50 o 
  15   9   9     1706.25     1737.29    399.19 o 
 -20  10   9      269.78      -75.44    264.37 o 
 -19  10   9      211.82      235.50    304.05 o 
 -18  10   9     1509.91     1688.47    353.13 o 
 -17  10   9        1.31      -76.47    242.06 o 
 -16  10   9       80.27      223.04    175.00 o 
 -15  10   9       53.75      -75.99    166.25 o 
 -14  10   9        5.70       86.30    169.73 o 
 -13  10   9      260.82      535.32    190.00 o 
 -12  10   9       77.21      322.08    188.67 o 
 -11  10   9        3.90       33.66    329.80 o 
 -10  10   9     1432.34     1964.22    354.01 o 
  -9  10   9     1927.17     1780.62    303.41 o 
  -8  10   9     5851.49     5804.32    572.85 o 
  -7  10   9      794.36      521.86    199.42 o 
  -6  10   9      908.19      905.13    166.27 o 
  -5  10   9       22.11      -71.00    133.24 o 
  -4  10   9     1618.56     1794.29    264.98 o 
  -3  10   9      290.15      300.56    140.60 o 
  -2  10   9       19.82       56.63    103.27 o 
  -1  10   9      686.62      505.66    150.27 o 
   0  10   9      246.87      192.13     94.54 o 
   1  10   9     1244.89     1295.87    193.03 o 
   2  10   9      287.04       97.37    170.15 o 
   3  10   9     1160.45     1130.06    219.17 o 
   4  10   9     7047.30     7112.27    522.61 o 
   5  10   9       30.60      102.72    137.13 o 
   6  10   9     1205.36     1108.07    230.72 o 
   7  10   9      650.20      692.53    189.33 o 
   8  10   9       24.14       75.11    146.42 o 
   9  10   9       29.95       26.38    152.50 o 
  10  10   9        2.69      125.42    167.53 o 
  11  10   9        7.28       12.09    154.39 o 
  12  10   9       15.39     -119.15    183.22 o 
  13  10   9      138.15      316.82    277.37 o 
  14  10   9      173.23      599.76    266.98 o 
 -19  11   9      643.60      538.57    410.65 o 
 -18  11   9      536.06     1384.73    334.88 o 
 -17  11   9      315.75      727.58    238.58 o 
 -16  11   9      111.28     -208.15    798.67 o 
 -15  11   9       61.53      442.55    223.86 o 
 -14  11   9      247.13      301.38    472.97 o 
 -13  11   9       91.28      165.99    183.53 o 
 -12  11   9      362.26      588.82    338.82 o 
 -11  11   9     5604.89     5614.77    620.02 o 
 -10  11   9      126.12       57.12    158.17 o 
  -9  11   9        4.00        9.61    135.79 o 
  -8  11   9        4.62      -44.95    104.99 o 
  -7  11   9     2482.50     2625.78    369.61 o 
  -6  11   9      207.56      298.62    166.69 o 
  -5  11   9      172.63       12.75    100.52 o 
  -4  11   9      826.83      783.03    171.79 o 
  -3  11   9     1603.98     1552.75    231.94 o 
  -2  11   9       44.92     -150.14    155.22 o 
  -1  11   9      226.35       89.31    117.42 o 
   0  11   9      155.71       84.00    111.89 o 
   1  11   9      206.52      310.73    172.84 o 
   2  11   9     1598.52     1385.26    303.15 o 
   3  11   9      102.95      -97.45    110.87 o 
   4  11   9      534.23      685.26    181.75 o 
   5  11   9      980.30      922.64    358.95 o 
   6  11   9        0.25       43.76    123.31 o 
   7  11   9     1795.54     1836.52    285.11 o 
   8  11   9       62.37      -34.41    123.30 o 
   9  11   9     2188.98     1544.84    269.15 o 
  10  11   9       27.75      192.06    174.79 o 
  11  11   9      855.66      377.18    363.58 o 
  12  11   9      157.57      156.52    248.58 o 
  13  11   9       30.11      280.15    275.54 o 
 -18  12   9     1306.89     1169.89    336.31 o 
 -17  12   9        6.82     -252.60    184.33 o 
 -16  12   9     1668.46     2069.27    386.58 o 
 -15  12   9      106.03     -246.23    164.15 o 
 -14  12   9       18.07     -229.10    453.13 o 
 -13  12   9      114.58     -143.32    162.89 o 
 -12  12   9      451.14      606.07    226.65 o 
 -11  12   9      713.08     1002.76    258.61 o 
 -10  12   9       66.34     -135.49    156.62 o 
  -9  12   9      194.83      163.53    167.44 o 
  -8  12   9     1558.34     1580.08    322.92 o 
  -7  12   9     1244.48     1364.55    504.62 o 
  -6  12   9     6253.42     6858.09    591.63 o 
  -5  12   9     1153.51      964.13    187.48 o 
  -4  12   9     5296.74     5602.30    435.76 o 
  -3  12   9     2852.44     3251.01    347.74 o 
  -2  12   9     1705.94     1960.50    278.69 o 
  -1  12   9     2300.54     2359.10    302.62 o 
   0  12   9      370.50      268.50    134.86 o 
   1  12   9      195.39       92.19    169.42 o 
   2  12   9      181.68      225.45    294.54 o 
   3  12   9      629.14      791.25    255.87 o 
   4  12   9     2365.56     2143.96    392.25 o 
   5  12   9        0.98     -150.89    146.52 o 
   6  12   9      741.09     1185.81    405.24 o 
   7  12   9      317.70      216.93    175.04 o 
   8  12   9      773.32      740.45    201.25 o 
   9  12   9       17.41       47.84    144.72 o 
  10  12   9       33.49     -171.75    194.07 o 
  11  12   9       57.73      371.52    235.78 o 
  12  12   9      220.21      121.54    233.23 o 
 -17  13   9       12.46      351.22    432.96 o 
 -16  13   9     4095.18     4913.68    637.06 o 
 -15  13   9      567.38      966.91    283.37 o 
 -14  13   9     1219.77     1442.51    319.18 o 
 -13  13   9        9.10     -253.73    169.15 o 
 -12  13   9      245.48      250.98    440.83 o 
 -11  13   9     2592.46     1917.68    377.93 o 
 -10  13   9        7.83      219.12    174.99 o 
  -9  13   9      538.13      709.24    264.22 o 
  -8  13   9      235.26      337.36    195.44 o 
  -7  13   9      332.26      567.23    256.82 o 
  -6  13   9      761.03      436.88    278.47 o 
  -5  13   9       29.98      330.54    145.44 o 
  -4  13   9     1374.19     1066.94    217.12 o 
  -3  13   9     1743.09     1394.18    240.09 o 
  -2  13   9      530.99      393.91    160.65 o 
  -1  13   9     1480.46     1391.42    305.27 o 
   0  13   9       16.97       32.56    156.92 o 
   1  13   9       12.50      -83.98    146.02 o 
   2  13   9      498.64      232.46    202.87 o 
   3  13   9       16.99     -211.89    150.76 o 
   4  13   9      175.16       80.94    200.41 o 
   5  13   9      654.06      246.86    220.08 o 
   6  13   9       61.08       18.87    169.17 o 
   7  13   9     3306.78     3201.06    489.71 o 
   8  13   9      110.81      131.42    185.20 o 
   9  13   9     5656.05     6008.83    704.91 o 
  10  13   9       25.75       29.28    196.59 o 
 -15  14   9      267.34      180.68    213.24 o 
 -14  14   9      138.49      339.27    215.54 o 
 -13  14   9     1033.99     1378.38    355.53 o 
 -12  14   9        9.84     -209.74    180.03 o 
 -11  14   9      737.21      990.98    264.86 o 
 -10  14   9       14.60       82.49    282.24 o 
  -9  14   9      173.14      -68.05    192.37 o 
  -8  14   9      392.64      138.24    195.35 o 
  -7  14   9      612.75      605.52    238.33 o 
  -6  14   9     5291.01     5488.88    775.06 o 
  -5  14   9     2593.96     2430.78    389.07 o 
  -4  14   9     4359.12     4713.36    442.49 o 
  -3  14   9     8014.74     9207.56    506.17 o 
  -2  14   9      871.63     1470.88    308.33 o 
  -1  14   9     1124.86     1647.71    352.10 o 
   0  14   9       13.00       16.61    168.06 o 
   1  14   9      322.02      633.45    222.76 o 
   2  14   9      573.80      241.21    172.88 o 
   3  14   9      714.16      414.33    260.10 o 
   4  14   9      574.01      355.07    207.07 o 
   5  14   9      304.02      509.64    242.67 o 
   6  14   9       20.79      -40.38    201.99 o 
   7  14   9      129.61      371.42    226.89 o 
   8  14   9       34.47     -301.28    204.91 o 
   9  14   9      137.15      361.58    202.53 o 
 -13  15   9        0.38     -296.09    313.56 o 
 -12  15   9      323.91       67.76    235.64 o 
 -11  15   9       19.89      345.50    235.28 o 
 -10  15   9       58.42      229.51    243.37 o 
  -9  15   9      174.05      112.54    186.01 o 
  -8  15   9       12.42     -138.34    204.01 o 
  -7  15   9       61.50      102.02    255.35 o 
  -6  15   9      307.90      910.02    532.17 o 
  -5  15   9      928.74     1016.15    292.74 o 
  -4  15   9      456.47      520.52    220.19 o 
  -3  15   9      589.58      790.74    265.42 o 
  -2  15   9      334.36      419.04    221.45 o 
  -1  15   9     2462.98     2519.46    346.56 o 
   0  15   9      148.43      371.92    221.61 o 
   1  15   9       32.05      191.73    320.12 o 
   2  15   9      205.19      118.09    225.55 o 
   3  15   9      129.14      354.84    234.68 o 
   4  15   9       21.49      -87.21    199.69 o 
   5  15   9      876.64      841.75    261.58 o 
   6  15   9      694.39     1011.62    294.90 o 
   7  15   9     2457.65     2572.12    735.86 o 
 -10  16   9     1255.23     1381.23    476.91 o 
  -9  16   9        5.16      -64.48    266.99 o 
  -8  16   9      592.40      828.19    259.08 o 
  -7  16   9       13.41      106.01    190.86 o 
  -6  16   9      884.17     1340.06    331.31 o 
  -5  16   9     3147.98     2748.76    457.70 o 
  -4  16   9      663.66      503.80    315.20 o 
  -3  16   9     2191.14     1417.93    492.65 o 
  -2  16   9      266.56      529.28    244.58 o 
  -1  16   9     1533.80     1722.93    353.68 o 
   0  16   9      242.56       27.53    171.25 o 
   1  16   9      153.65       44.26    160.33 o 
   2  16   9      102.21      267.22    172.05 o 
   3  16   9        9.41      281.14    179.76 o 
   4  16   9       68.93       42.93    228.29 o 
  -6  17   9      183.99     -373.26    328.98 o 
  -5  17   9      760.20      713.72    426.40 o 
  -4  17   9      926.29     1792.17    578.91 o 
  -3  17   9      767.01      850.50    502.16 o 
  -2  17   9      183.17       92.82    304.71 o 
  -1  17   9      424.68      615.73    269.38 o 
 -21   0  10     3802.86     5232.53    792.11 o 
 -20   0  10        5.62      284.37    286.67 o 
 -19   0  10     2053.16     1415.96    457.56 o 
 -18   0  10     2921.48     2230.38    538.57 o 
 -17   0  10     1439.53     2128.70    535.29 o 
 -16   0  10      700.53     1440.89    416.56 o 
 -15   0  10     2099.61     2076.22    488.39 o 
 -14   0  10       95.52     -254.85    191.88 o 
 -13   0  10     4031.25     4209.84    671.41 o 
 -12   0  10       14.82       56.15    124.87 o 
 -11   0  10     6710.34     7097.84    528.40 o 
 -10   0  10       19.68      -71.75    115.16 o 
  -9   0  10     3960.50     3394.46    385.37 o 
  -8   0  10     4865.91     4633.60    436.92 o 
  -7   0  10       76.63        2.00    126.70 o 
  -6   0  10     4506.93     4436.53    544.80 o 
  -5   0  10      742.71      743.68    203.19 o 
  -4   0  10     3741.38     3263.05    386.74 o 
  -3   0  10     1547.89     1446.99    267.33 o 
  -2   0  10      190.25        0.33    140.71 o 
  -1   0  10     2584.12     3277.22    400.04 o 
   0   0  10     2816.72     2492.97    350.79 o 
   1   0  10     3536.80     3079.68    389.14 o 
   2   0  10     4685.21     4885.63    482.97 o 
   3   0  10     5069.43     4381.16    469.70 o 
   4   0  10     6524.04     6194.02    597.77 o 
   5   0  10      128.17      238.71    160.64 o 
   6   0  10      936.01     1343.99    271.09 o 
   7   0  10      644.70      585.52    208.93 o 
   8   0  10      167.01       40.51    161.95 o 
   9   0  10     9864.49    11542.14    711.91 o 
  10   0  10       23.81      148.58    179.94 o 
  11   0  10     1037.20      824.16    251.80 o 
  12   0  10       18.21      133.67    199.49 o 
  13   0  10     1699.07     2021.74    383.68 o 
  14   0  10     3471.67     4490.60    767.84 o 
  15   0  10      946.81     1130.93    456.57 o 
  16   0  10     2514.19     1263.77    510.04 o 
 -22   1  10      253.78      -11.15    269.61 o 
 -21   1  10     2033.31     1551.42    528.40 o 
 -20   1  10       58.42      107.58    300.45 o 
 -19   1  10     3196.53     3119.36    441.99 o 
 -18   1  10       93.09       35.24    179.82 o 
 -17   1  10     1115.87      824.11    257.16 o 
 -16   1  10     1752.02     1790.30    329.80 o 
 -15   1  10      438.62      718.57    215.73 o 
 -14   1  10      364.06      332.90    181.67 o 
 -13   1  10     2131.60     2369.46    379.82 o 
 -12   1  10     1948.87     1736.39    244.63 o 
 -11   1  10     5232.87     5170.75    320.89 o 
 -10   1  10        8.83      141.58    100.81 o 
  -9   1  10     6774.39     6838.06    356.77 o 
  -8   1  10     3986.60     3668.98    279.41 o 
  -7   1  10    12004.07    12220.04    458.14 o 
  -6   1  10     9510.81     9303.08    383.33 o 
  -5   1  10       15.55      -11.25     77.83 o 
  -4   1  10     9737.68     9650.52    382.52 o 
  -3   1  10       11.25      131.09     97.45 o 
  -2   1  10     9753.91    10690.04    662.70 o 
  -1   1  10     1411.07     1221.07    171.09 o 
   0   1  10    12139.23    11796.65    441.45 o 
   1   1  10     2740.83     3006.22    275.76 o 
   2   1  10    11926.66    12142.68    553.67 o 
   3   1  10      486.62      347.74    122.60 o 
   4   1  10    17254.54    18646.16    573.32 o 
   5   1  10       45.20       20.94    105.76 o 
   6   1  10     1749.25     1594.53    219.05 o 
   7   1  10       48.91      174.88    112.63 o 
   8   1  10     4994.69     5684.62    392.31 o 
   9   1  10     1621.30     1181.14    196.26 o 
  10   1  10     3132.61     3426.69    324.59 o 
  11   1  10     2123.77     1977.04    262.76 o 
  12   1  10     1020.96     1327.71    227.20 o 
  13   1  10     1022.68     1406.01    255.92 o 
  14   1  10       13.94     -232.32    154.88 o 
  15   1  10      343.41      517.22    375.88 o 
  16   1  10      735.75      969.96    397.37 o 
 -23   2  10     2373.74     2788.30    630.74 o 
 -22   2  10      600.47      276.83    295.85 o 
 -21   2  10     6345.90     7179.52    958.08 o 
 -20   2  10      186.92      143.01    234.19 o 
 -19   2  10     3673.81     4001.89    740.29 o 
 -18   2  10     1331.95      907.30    270.03 o 
 -17   2  10     4559.31     5158.38    542.99 o 
 -16   2  10      645.54      371.18    367.52 o 
 -15   2  10     2754.55     2861.49    460.51 o 
 -14   2  10      127.75     -150.71    128.46 o 
 -13   2  10     5585.22     6217.17    547.66 o 
 -12   2  10      511.75      472.49    207.15 o 
 -11   2  10     3679.03     3396.14    272.93 o 
 -10   2  10      145.76      174.88     99.55 o 
  -9   2  10     3463.03     2795.26    254.19 o 
  -8   2  10     2522.86     2476.58    239.10 o 
  -7   2  10      651.36      621.67    131.21 o 
  -6   2  10    14431.40    14957.92    472.26 o 
  -5   2  10     1961.77     1962.59    213.44 o 
  -4   2  10     2089.74     1954.80    210.93 o 
  -3   2  10      163.47      202.43     95.31 o 
  -2   2  10      166.82       85.92     87.63 o 
  -1   2  10        0.53      -23.76     79.67 o 
   0   2  10      302.13      113.60    130.65 o 
   1   2  10     1475.75     1373.68    196.70 o 
   2   2  10     1508.02     1499.15    199.85 o 
   3   2  10      923.95      832.82    163.02 o 
   4   2  10      106.83      -90.73     85.17 o 
   5   2  10        9.42       93.30    106.24 o 
   6   2  10     2084.69     2674.16    266.74 o 
   7   2  10      176.44      315.00    127.14 o 
   8   2  10     1758.97     1494.29    215.83 o 
   9   2  10     1816.51     1343.70    203.32 o 
  10   2  10       22.02      -22.91    118.87 o 
  11   2  10     1378.62     1858.33    250.29 o 
  12   2  10     3475.59     3459.38    667.03 o 
  13   2  10      974.02     1223.43    253.81 o 
  14   2  10      557.65      827.47    235.53 o 
  15   2  10      568.93      514.35    211.46 o 
  16   2  10     1327.58     1291.77    354.07 o 
 -23   3  10      429.39      347.68    366.04 o 
 -22   3  10      138.64      -58.06    279.45 o 
 -21   3  10       56.55      -35.42    265.35 o 
 -20   3  10      687.20      492.32    291.92 o 
 -19   3  10      142.44      222.05    277.81 o 
 -18   3  10       14.49      153.17    293.23 o 
 -17   3  10        9.79        7.52    169.79 o 
 -16   3  10      328.79      243.24    183.20 o 
 -15   3  10      432.90      306.33    189.92 o 
 -14   3  10       63.77      169.58    179.58 o 
 -13   3  10     2201.67     2457.46    363.49 o 
 -12   3  10      311.99      222.29    173.49 o 
 -11   3  10      485.41      428.05    157.29 o 
 -10   3  10     5653.81     6041.80    347.83 o 
  -9   3  10     4417.65     4337.70    305.55 o 
  -8   3  10     4120.26     4176.27    303.86 o 
  -7   3  10     2476.12     2047.10    208.32 o 
  -6   3  10    16944.13    17637.80    521.26 o 
  -5   3  10     5574.17     5555.06    339.09 o 
  -4   3  10     8067.38     8224.93    389.20 o 
  -3   3  10      117.35       54.13     87.52 o 
  -2   3  10    17737.05    18955.82    550.32 o 
  -1   3  10      131.77      -26.57     79.23 o 
   0   3  10     1185.75      913.50    155.40 o 
   1   3  10        1.73      -11.44     87.91 o 
   2   3  10    11506.85    11772.33    582.59 o 
   3   3  10      337.00      180.35    108.40 o 
   4   3  10     7267.31     7369.90    414.67 o 
   5   3  10      677.51      508.27    169.38 o 
   6   3  10     6557.06     6952.05    506.85 o 
   7   3  10     2574.41     2539.18    324.11 o 
   8   3  10     3940.38     4177.39    346.62 o 
   9   3  10     1365.07     1170.84    198.09 o 
  10   3  10     1730.36     2004.20    255.62 o 
  11   3  10     3152.51     3001.88    364.38 o 
  12   3  10      151.44      -35.14    150.95 o 
  13   3  10      666.73      598.22    222.02 o 
  14   3  10       57.96      270.39    231.28 o 
  15   3  10       65.87       65.63    190.11 o 
  16   3  10      204.83      -92.92    462.48 o 
 -23   4  10      988.34      723.56    417.21 o 
 -22   4  10      120.03       49.20    335.54 o 
 -21   4  10     2414.50     2253.34    609.09 o 
 -20   4  10      152.24       67.90    276.50 o 
 -19   4  10     5898.71     5415.56    854.76 o 
 -18   4  10       70.96      293.89    297.82 o 
 -17   4  10     5393.24     4715.61    780.63 o 
 -16   4  10      118.74      266.63    182.80 o 
 -15   4  10     3139.43     3271.54    438.02 o 
 -14   4  10      420.88      600.23    222.65 o 
 -13   4  10     1933.28     1618.26    306.47 o 
 -12   4  10     4966.38     4827.52    500.61 o 
 -11   4  10     2529.42     2444.55    362.94 o 
 -10   4  10     2212.11     2007.90    263.98 o 
  -9   4  10     1400.00     1198.10    181.23 o 
  -8   4  10     4028.96     4244.29    308.63 o 
  -7   4  10     5368.09     5690.08    446.63 o 
  -6   4  10     1023.37      778.54    141.28 o 
  -5   4  10      612.04      661.33    139.00 o 
  -4   4  10    10789.87    11255.70    422.31 o 
  -3   4  10       10.99      -51.36     77.27 o 
  -2   4  10     1889.03     1856.18    212.20 o 
  -1   4  10      669.36      560.02    184.64 o 
   0   4  10       25.94      -19.82     79.76 o 
   1   4  10        9.43       67.76     84.51 o 
   2   4  10        5.02     -119.32    104.70 o 
   3   4  10     3188.77     3069.78    283.07 o 
   4   4  10     1180.07     1390.81    198.66 o 
   5   4  10     2376.46     2168.55    304.69 o 
   6   4  10     1277.14     1096.71    207.18 o 
   7   4  10        1.51       87.20    114.04 o 
   8   4  10     7986.50     9274.48    480.21 o 
   9   4  10      103.32      125.41    122.20 o 
  10   4  10     7401.06     7060.54    537.47 o 
  11   4  10      826.10      514.68    195.59 o 
  12   4  10     3259.42     2830.27    532.05 o 
  13   4  10      410.24      457.03    183.51 o 
  14   4  10       13.88     -163.92    204.62 o 
  15   4  10      981.06     1003.67    242.40 o 
  16   4  10       10.64      -65.12    216.15 o 
 -23   5  10      131.79      285.36    304.05 o 
 -22   5  10      167.47      798.34    410.32 o 
 -21   5  10       26.11      308.65    452.31 o 
 -20   5  10       87.52        3.94    242.39 o 
 -19   5  10       27.19      184.99    260.43 o 
 -18   5  10      104.49      410.32    298.48 o 
 -17   5  10      231.60      364.40    312.58 o 
 -16   5  10     1237.81     1123.39    434.60 o 
 -15   5  10      917.28      675.31    192.12 o 
 -14   5  10      892.16      278.33    516.43 o 
 -13   5  10      252.94      350.47    348.50 o 
 -12   5  10     1504.59     1403.40    289.56 o 
 -11   5  10      410.02      457.56    279.45 o 
 -10   5  10     2510.56     2312.99    352.84 o 
  -9   5  10       44.56      166.84    101.41 o 
  -8   5  10     4958.45     5251.39    336.27 o 
  -7   5  10      362.80      445.52    115.75 o 
  -6   5  10     3100.61     3164.37    271.86 o 
  -5   5  10     6894.31     7328.06    386.64 o 
  -4   5  10     7589.44     7645.50    396.86 o 
  -3   5  10     6670.17     6663.30    375.33 o 
  -2   5  10     3545.22     3059.72    268.10 o 
  -1   5  10      127.61       52.04     73.19 o 
   0   5  10      249.26      203.13     96.64 o 
   1   5  10      408.78      285.73    104.27 o 
   2   5  10     8733.77     8992.70    459.08 o 
   3   5  10      357.48      201.98    153.17 o 
   4   5  10     8987.16     9942.94    463.66 o 
   5   5  10      196.57      152.13    114.16 o 
   6   5  10    11420.99    12467.27    505.39 o 
   7   5  10      430.06      401.35    142.40 o 
   8   5  10     4028.78     4246.60    350.75 o 
   9   5  10     1135.81     1169.38    240.03 o 
  10   5  10     3284.00     3636.54    406.77 o 
  11   5  10     3636.63     3523.54    399.02 o 
  12   5  10        8.05       31.82    154.71 o 
  13   5  10      174.53      505.31    183.26 o 
  14   5  10      941.66     1446.03    287.40 o 
  15   5  10      298.63      172.62    237.40 o 
 -22   6  10       30.45     -387.36    288.97 o 
 -21   6  10     2828.74     2343.21    637.63 o 
 -20   6  10      536.85      449.03    405.08 o 
 -19   6  10     6401.31     6966.98   1017.12 o 
 -18   6  10        7.68     -279.45    186.30 o 
 -17   6  10     4523.60     5692.06    893.46 o 
 -16   6  10      547.46      554.84    208.29 o 
 -15   6  10     2149.43     2698.43    643.20 o 
 -14   6  10     1217.85     1025.39    328.16 o 
 -13   6  10     2654.32     2612.14    380.06 o 
 -12   6  10     5899.46     6028.49    548.49 o 
 -11   6  10     6245.88     6901.32    571.91 o 
 -10   6  10     1373.79     1590.11    278.10 o 
  -9   6  10      785.54      975.42    226.85 o 
  -8   6  10      184.33      161.23    104.10 o 
  -7   6  10     1935.47     1807.52    208.67 o 
  -6   6  10     5441.82     6139.24    367.26 o 
  -5   6  10       76.76     -101.57    108.37 o 
  -4   6  10      215.18      193.55     90.06 o 
  -3   6  10        0.70       -3.86     79.11 o 
  -2   6  10     3392.66     2836.15    261.86 o 
  -1   6  10       72.19       77.30     95.67 o 
   0   6  10       57.87      115.30     94.23 o 
   1   6  10     4697.15     5370.57    362.01 o 
   2   6  10       36.10       54.39     84.39 o 
   3   6  10     2189.56     2095.98    236.81 o 
   4   6  10       28.99       41.45    105.61 o 
   5   6  10      461.37      475.61    140.51 o 
   6   6  10     5038.07     4847.01    369.95 o 
   7   6  10      178.29      359.63    172.01 o 
   8   6  10     8943.04     9795.59    601.52 o 
   9   6  10        2.68       79.98    137.83 o 
  10   6  10     8395.71     9224.37    608.65 o 
  11   6  10     1498.34     1566.59    285.29 o 
  12   6  10     2438.20     3036.31    386.28 o 
  13   6  10      530.26      606.64    218.93 o 
  14   6  10       17.46      166.01    217.62 o 
  15   6  10      271.88      206.18    241.79 o 
 -22   7  10      598.21      220.74    327.67 o 
 -21   7  10       42.81      -87.90    276.17 o 
 -20   7  10        8.73      224.02    286.01 o 
 -19   7  10      229.61      538.57    341.77 o 
 -18   7  10      160.50      304.05    321.44 o 
 -17   7  10      154.63       58.06    270.93 o 
 -16   7  10      205.26      127.06    180.25 o 
 -15   7  10      351.88      407.07    208.25 o 
 -14   7  10      179.69      109.66    346.36 o 
 -13   7  10      114.15     -180.49    127.54 o 
 -12   7  10     1702.50     1865.63    319.24 o 
 -11   7  10       32.78      -75.15    118.72 o 
 -10   7  10      853.57     1029.53    621.55 o 
  -9   7  10       30.26     -218.09    216.48 o 
  -8   7  10     1190.14     1031.48    224.95 o 
  -7   7  10     7430.86     7831.37    407.22 o 
  -6   7  10     3211.86     3451.88    283.11 o 
  -5   7  10     4270.87     4609.64    328.95 o 
  -4   7  10     5570.30     5378.98    354.52 o 
  -3   7  10     4252.93     4109.55    320.15 o 
  -2   7  10     8074.15     8090.09    425.44 o 
  -1   7  10     1085.49      874.05    154.93 o 
   0   7  10      128.42      232.58     97.52 o 
   1   7  10        7.05       24.34     79.89 o 
   2   7  10      946.60     1002.97    170.16 o 
   3   7  10      722.38      808.13    153.69 o 
   4   7  10     5571.77     5872.88    611.70 o 
   5   7  10      524.17        8.00    113.54 o 
   6   7  10     2523.79     2377.42    317.07 o 
   7   7  10     4317.55     3808.16    414.74 o 
   8   7  10      794.59      775.14    201.13 o 
   9   7  10     1206.56      998.69    237.89 o 
  10   7  10      916.54      539.18    261.63 o 
  11   7  10     1559.06     2075.51    536.83 o 
  12   7  10      290.47      301.36    192.78 o 
  13   7  10       83.69      205.70    182.77 o 
  14   7  10      850.34      909.56    290.44 o 
 -21   8  10     2190.97     2111.32    632.05 o 
 -20   8  10       98.86      252.23    263.38 o 
 -19   8  10     4067.92     5670.74    945.94 o 
 -18   8  10       21.82      281.09    320.45 o 
 -17   8  10     4580.47     6523.52   1657.20 o 
 -16   8  10      181.10     -190.39    358.83 o 
 -15   8  10     1619.68     2018.22    357.38 o 
 -14   8  10      902.39      616.33    401.96 o 
 -13   8  10     5915.44     6286.34    837.05 o 
 -12   8  10     4055.57     4430.58    768.82 o 
 -11   8  10     4259.17     4014.88    455.44 o 
 -10   8  10     3210.15     3432.40    428.51 o 
  -9   8  10     1427.35     1513.75    314.88 o 
  -8   8  10     2315.99     2134.44    341.21 o 
  -7   8  10       59.93      129.63    105.21 o 
  -6   8  10     1523.49     1579.11    224.22 o 
  -5   8  10       98.47      195.96    102.78 o 
  -4   8  10      109.56       74.68     91.11 o 
  -3   8  10      874.52      533.07    139.97 o 
  -2   8  10      523.76      363.73    154.24 o 
  -1   8  10      403.89      135.45    136.44 o 
   0   8  10       86.85       61.07     97.78 o 
   1   8  10        9.93        8.71     98.47 o 
   2   8  10      243.91      315.58    120.23 o 
   3   8  10       79.39      249.29    105.62 o 
   4   8  10      439.41      207.99    112.45 o 
   5   8  10      337.00      243.61    142.98 o 
   6   8  10      728.43      645.72    204.44 o 
   7   8  10     1374.06     1182.08    238.49 o 
   8   8  10     2728.79     2703.12    352.54 o 
   9   8  10      562.41      307.58    160.93 o 
  10   8  10     4111.16     4101.09    443.93 o 
  11   8  10      142.21       89.40    152.18 o 
  12   8  10      983.73      967.52    242.01 o 
  13   8  10      753.19      897.73    619.59 o 
  14   8  10      417.51      404.70    304.05 o 
 -20   9  10        0.23      312.25    377.20 o 
 -19   9  10      259.29      613.68    380.48 o 
 -18   9  10      339.87       37.39    249.93 o 
 -17   9  10        4.68      -26.00    186.66 o 
 -16   9  10      328.71       64.72    247.31 o 
 -15   9  10      215.85      460.40    240.91 o 
 -14   9  10     1652.39     1919.36    358.20 o 
 -13   9  10      220.04      406.77    252.23 o 
 -12   9  10      329.57      664.14    307.33 o 
 -11   9  10     2318.15     2068.68    529.71 o 
 -10   9  10       21.79       85.88    140.40 o 
  -9   9  10     4953.06     4584.83    502.10 o 
  -8   9  10      273.40      218.85    136.98 o 
  -7   9  10     2365.70     2844.16    402.11 o 
  -6   9  10     2238.48     2054.45    260.14 o 
  -5   9  10     2310.67     2606.67    297.11 o 
  -4   9  10     6262.19     6354.05    660.63 o 
  -3   9  10      569.03      382.75    118.05 o 
  -2   9  10     5724.66     6732.10    406.33 o 
  -1   9  10     1764.09     1485.12    197.60 o 
   0   9  10     9722.73    10508.86    466.82 o 
   1   9  10      219.39       59.82    101.87 o 
   2   9  10     9235.04    10277.32    484.48 o 
   3   9  10      130.81      172.35    115.30 o 
   4   9  10     9598.93    11464.92    650.13 o 
   5   9  10     3029.65     2693.25    426.66 o 
   6   9  10      492.01      261.67    149.90 o 
   7   9  10      788.40      710.79    195.06 o 
   8   9  10     1307.42     1564.90    270.72 o 
   9   9  10      511.23      590.48    185.10 o 
  10   9  10      435.13      970.28    234.28 o 
  11   9  10       21.50      174.58    289.78 o 
  12   9  10      968.30     1170.58    252.06 o 
  13   9  10       79.29       80.40    210.45 o 
 -19  10  10      517.03      221.40    394.58 o 
 -18  10  10       22.93       -0.10    201.07 o 
 -17  10  10     1121.37     1423.78    337.47 o 
 -16  10  10        5.71      100.32    183.71 o 
 -15  10  10      575.07      596.65    231.14 o 
 -14  10  10       19.82      250.52    198.43 o 
 -13  10  10     4081.22     3943.96    653.04 o 
 -12  10  10     1134.00      636.89    245.22 o 
 -11  10  10     5101.42     4874.62    755.21 o 
 -10  10  10     6188.22     7934.90    977.43 o 
  -9  10  10      524.18      637.45    207.59 o 
  -8  10  10     5045.35     4880.86    514.81 o 
  -7  10  10      554.56      443.34    193.02 o 
  -6  10  10     1927.29     2164.95    273.71 o 
  -5  10  10     1504.31     1400.05    220.71 o 
  -4  10  10      270.15      419.84    146.42 o 
  -3  10  10     1015.97      940.91    188.02 o 
  -2  10  10      918.64      434.64    153.50 o 
  -1  10  10     1143.87     1216.60    188.86 o 
   0  10  10      142.53      115.42    106.13 o 
   1  10  10      870.07      729.54    159.05 o 
   2  10  10     3569.20     3880.37    331.70 o 
   3  10  10      351.97      434.06    161.93 o 
   4  10  10      191.48      209.43    148.82 o 
   5  10  10      881.05      975.07    212.07 o 
   6  10  10       24.29      128.30    199.68 o 
   7  10  10      174.73       77.25    192.23 o 
   8  10  10      136.73      271.40    170.85 o 
   9  10  10      431.89      190.41    172.98 o 
  10  10  10      535.31      576.38    215.52 o 
  11  10  10     1518.87     1638.25    326.24 o 
  12  10  10     2487.89     2747.90    496.63 o 
 -18  11  10      206.02      110.49    271.91 o 
 -17  11  10      187.32      -28.83    459.20 o 
 -16  11  10     1209.11     1724.34    376.73 o 
 -15  11  10       10.31       19.58    703.06 o 
 -14  11  10     1886.06     1563.37    366.05 o 
 -13  11  10       17.68      -33.95    167.87 o 
 -12  11  10      673.75      425.49    212.19 o 
 -11  11  10      200.48      380.57    278.96 o 
 -10  11  10       86.00       59.32    289.13 o 
  -9  11  10     4981.04     3772.95    703.55 o 
  -8  11  10       74.46      204.64    187.78 o 
  -7  11  10     1295.17     1006.95    250.34 o 
  -6  11  10     2151.97     1769.55    310.27 o 
  -5  11  10      524.87      247.02    150.05 o 
  -4  11  10     1700.80     1849.21    266.15 o 
  -3  11  10        3.81      -85.71    108.25 o 
  -2  11  10     4789.15     5714.24    550.01 o 
  -1  11  10     1900.26     2093.04    285.11 o 
   0  11  10    11977.14    13048.87    611.90 o 
   1  11  10       37.33     -148.87    161.86 o 
   2  11  10    11210.05    12536.54    727.98 o 
   3  11  10      180.77      110.99    144.77 o 
   4  11  10     5767.68     5606.60    507.54 o 
   5  11  10     1189.09     1086.01    236.72 o 
   6  11  10      216.58      205.43    158.61 o 
   7  11  10       25.50      172.95    207.55 o 
   8  11  10      369.85      274.88    180.20 o 
   9  11  10       31.89     -211.65    141.10 o 
  10  11  10       71.13      112.49    188.18 o 
  11  11  10      377.66      801.78    335.76 o 
 -17  12  10      334.09      503.14    246.14 o 
 -16  12  10      212.99      109.11    190.43 o 
 -15  12  10     2913.79     3002.37    721.26 o 
 -14  12  10       20.69      408.25    238.13 o 
 -13  12  10     2537.73     2640.23    728.15 o 
 -12  12  10      100.64      135.01    200.21 o 
 -11  12  10     2306.98     1698.12    340.60 o 
 -10  12  10      550.51      998.73    476.09 o 
  -9  12  10       15.55      -73.17    155.04 o 
  -8  12  10     2485.53     3424.30    477.70 o 
  -7  12  10        4.37     -159.13    352.60 o 
  -6  12  10      337.57      222.76    204.51 o 
  -5  12  10      100.70      -60.05    243.37 o 
  -4  12  10       28.61      332.15    148.30 o 
  -3  12  10      637.11      580.61    277.45 o 
  -2  12  10       80.49     -123.66    190.10 o 
  -1  12  10      843.81      958.91    206.38 o 
   0  12  10        6.97       57.88    176.48 o 
   1  12  10      181.31      181.91    187.86 o 
   2  12  10      260.86      208.28    188.27 o 
   3  12  10       56.65      154.79    193.52 o 
   4  12  10       16.13       86.67    179.12 o 
   5  12  10     1555.44     2172.82    648.94 o 
   6  12  10       49.86     -110.40    133.48 o 
   7  12  10      233.91      -98.50    254.01 o 
   8  12  10      183.19      193.32    178.41 o 
   9  12  10      535.52      487.20    254.55 o 
  10  12  10        8.71      148.30    191.87 o 
 -15  13  10       82.42       74.36    212.05 o 
 -14  13  10       95.27       71.35    221.16 o 
 -13  13  10       44.14      446.06    213.78 o 
 -12  13  10      580.72      390.64    214.27 o 
 -11  13  10      420.23      500.77    218.34 o 
 -10  13  10        4.10      253.18    207.55 o 
  -9  13  10     1373.33     1829.57    390.15 o 
  -8  13  10       13.00     -174.11    160.37 o 
  -7  13  10     1428.32     1288.32    317.29 o 
  -6  13  10      140.33     -204.01    217.13 o 
  -5  13  10       43.70       17.38    154.33 o 
  -4  13  10     1780.37     1673.21    376.91 o 
  -3  13  10     1409.07     1474.70    248.32 o 
  -2  13  10     3727.21     5271.77    683.14 o 
  -1  13  10       10.12      -84.92    154.53 o 
   0  13  10     5718.89     5440.62    604.53 o 
   1  13  10        4.70     -162.78    307.83 o 
   2  13  10     3671.86     3517.42    502.91 o 
   3  13  10        0.74     -102.33    161.28 o 
   4  13  10      770.93     1326.02    412.62 o 
   5  13  10      387.98      224.65    211.53 o 
   6  13  10       59.39      107.79    195.72 o 
   7  13  10      890.05      991.97    292.57 o 
   8  13  10      299.33      504.47    513.64 o 
 -13  14  10      483.87      345.84    261.34 o 
 -12  14  10      462.41      338.51    388.18 o 
 -11  14  10      108.25      349.53    217.99 o 
 -10  14  10      691.17      845.51    295.19 o 
  -9  14  10      303.39      247.29    336.69 o 
  -8  14  10       30.83      180.30    291.75 o 
  -7  14  10       59.83      266.59    194.62 o 
  -6  14  10     1290.92     1464.70    446.90 o 
  -5  14  10      198.90      223.63    185.65 o 
  -4  14  10      163.98      358.28    205.32 o 
  -3  14  10       42.91      -22.77    217.27 o 
  -2  14  10      731.00      837.21    269.72 o 
  -1  14  10      999.57      538.11    241.12 o 
   0  14  10       21.40      -35.96    249.28 o 
   1  14  10      300.62      562.19    226.56 o 
   2  14  10      287.99      594.27    466.25 o 
   3  14  10       31.55      169.29    177.88 o 
   4  14  10       11.49      200.50    205.10 o 
   5  14  10       40.92      112.91    215.17 o 
   6  14  10     1568.21     1025.14    316.82 o 
 -11  15  10      179.85      505.99    457.88 o 
 -10  15  10       15.84     -277.06    184.71 o 
  -9  15  10      159.46      253.90    338.33 o 
  -8  15  10      403.37     -164.74    208.21 o 
  -7  15  10      821.97      881.22    306.58 o 
  -6  15  10      694.87      349.59    229.77 o 
  -5  15  10      424.72      439.97    243.70 o 
  -4  15  10     1893.34     1250.65    458.21 o 
  -3  15  10     1085.20     1328.67    314.88 o 
  -2  15  10     3055.03     3383.74    393.30 o 
  -1  15  10      121.35        6.02    193.44 o 
   0  15  10     1890.79     1881.59    367.63 o 
   1  15  10       29.03      172.89    330.95 o 
   2  15  10      280.82      776.93    245.69 o 
   3  15  10       13.94      -11.26    199.99 o 
   4  15  10     1156.52     1435.68    436.89 o 
  -7  16  10      580.54      269.68    236.98 o 
  -6  16  10     1005.68      697.88    280.78 o 
  -5  16  10       77.57     -145.96    302.74 o 
  -4  16  10     1018.90     2114.92    631.07 o 
  -3  16  10      634.29      558.58    362.44 o 
  -2  16  10     1187.92      941.02    477.56 o 
  -1  16  10      927.19     1340.71    311.90 o 
 -22   1  11       47.52      136.12    295.53 o 
 -21   1  11      122.21      200.08    285.36 o 
 -20   1  11       57.61      284.85    206.99 o 
 -19   1  11      104.13      -77.23    294.38 o 
 -18   1  11       25.30     -288.75    198.11 o 
 -17   1  11       63.94      -21.49    181.30 o 
 -16   1  11      202.10      153.46    183.28 o 
 -15   1  11     2048.53     1422.19    303.73 o 
 -14   1  11      325.84      263.43    194.83 o 
 -13   1  11      669.13      350.72    204.80 o 
 -12   1  11      151.01      266.76    142.41 o 
 -11   1  11      209.65      340.09    134.51 o 
 -10   1  11        4.60      126.38     99.52 o 
  -9   1  11     2156.13     2409.97    248.41 o 
  -8   1  11     1982.64     2225.04    231.10 o 
  -7   1  11        2.30       34.21     99.18 o 
  -6   1  11      532.71      444.54    126.03 o 
  -5   1  11     2581.46     2680.02    254.99 o 
  -4   1  11     1106.61     1231.03    208.14 o 
  -3   1  11     3579.76     3289.94    282.97 o 
  -2   1  11      926.40     1038.20    166.35 o 
  -1   1  11      807.36      737.23    154.46 o 
   0   1  11       52.02      -18.41     90.57 o 
   1   1  11       15.61      -91.51     95.58 o 
   2   1  11      409.52      273.49    118.18 o 
   3   1  11     1180.82     1063.17    188.38 o 
   4   1  11      349.81      265.95    119.03 o 
   5   1  11     1069.18      943.58    178.04 o 
   6   1  11       12.59       24.85    110.88 o 
   7   1  11      117.94      -77.26    142.17 o 
   8   1  11      489.12      142.17    138.40 o 
   9   1  11        0.83      -98.65    130.29 o 
  10   1  11      102.07      -81.24    131.49 o 
  11   1  11      291.49      205.88    151.26 o 
  12   1  11       15.67       66.90    145.19 o 
  13   1  11       14.81     -230.89    178.81 o 
  14   1  11       25.65      175.47    300.74 o 
  15   1  11      659.58      729.65    292.08 o 
 -22   2  11       75.16      323.08    361.12 o 
 -21   2  11      111.07     -130.87    283.39 o 
 -20   2  11       43.51      592.36    339.80 o 
 -19   2  11        8.28      179.92    195.23 o 
 -18   2  11     1416.66     1246.72    338.66 o 
 -17   2  11      611.28      336.30    234.68 o 
 -16   2  11      674.06      803.21    250.35 o 
 -15   2  11      428.91      191.33    177.59 o 
 -14   2  11     5359.00     4933.46    540.53 o 
 -13   2  11     1301.66     1363.05    232.48 o 
 -12   2  11        6.19      -64.13    107.98 o 
 -11   2  11       23.72      -34.98    123.26 o 
 -10   2  11      236.69      303.21    126.84 o 
  -9   2  11      168.80      179.01    109.35 o 
  -8   2  11      848.95      833.03    172.54 o 
  -7   2  11       34.49       96.10    100.83 o 
  -6   2  11      814.75      907.55    164.75 o 
  -5   2  11      208.17      316.31    111.08 o 
  -4   2  11     4709.93     5109.36    351.85 o 
  -3   2  11      711.20      579.14    188.31 o 
  -2   2  11       36.52       15.37     92.59 o 
  -1   2  11      637.42      445.11    121.75 o 
   0   2  11      973.66      922.41    173.24 o 
   1   2  11       73.32       -3.31     95.61 o 
   2   2  11        1.11       54.54    105.63 o 
   3   2  11      678.44      529.13    146.47 o 
   4   2  11      832.31      649.62    167.57 o 
   5   2  11      101.56      143.09    122.47 o 
   6   2  11      597.83      354.36    147.71 o 
   7   2  11      430.33      380.34    146.91 o 
   8   2  11       91.84      178.46    146.86 o 
   9   2  11      704.47      734.18    177.72 o 
  10   2  11     1206.76     1126.86    217.64 o 
  11   2  11      729.29      941.48    239.06 o 
  12   2  11      144.28      375.15    192.05 o 
  13   2  11      398.91      480.88    210.08 o 
  14   2  11      209.27      594.97    232.52 o 
 -22   3  11        7.88      -91.84    252.89 o 
 -21   3  11      176.57      170.56    267.65 o 
 -20   3  11      502.46      313.24    320.12 o 
 -19   3  11      151.69      194.17    311.92 o 
 -18   3  11      408.71       56.61    199.99 o 
 -17   3  11      110.23      201.16    180.93 o 
 -16   3  11     1061.12     1207.02    298.80 o 
 -15   3  11     2638.13     2558.10    398.84 o 
 -14   3  11      205.46      277.28    192.97 o 
 -13   3  11     1547.16     1315.46    518.23 o 
 -12   3  11       10.95       68.29    139.21 o 
 -11   3  11      439.58      369.62    156.07 o 
 -10   3  11      157.75       40.57    104.62 o 
  -9   3  11     4278.82     5037.95    345.95 o 
  -8   3  11      174.85      311.46    132.08 o 
  -7   3  11     1142.28     1173.31    178.11 o 
  -6   3  11       59.77       -4.09     90.00 o 
  -5   3  11     4252.73     4253.18    369.78 o 
  -4   3  11       49.90       82.30     91.12 o 
  -3   3  11    14412.79    14793.77    644.99 o 
  -2   3  11     2022.33     1868.74    227.56 o 
  -1   3  11     5446.81     6266.77    393.10 o 
   0   3  11       55.82        5.39     90.93 o 
   1   3  11        9.04       86.17    104.19 o 
   2   3  11      208.03       60.59    101.56 o 
   3   3  11     1277.86     1289.93    201.50 o 
   4   3  11      127.97      190.35    118.06 o 
   5   3  11     3409.11     3389.97    323.33 o 
   6   3  11      517.56      384.48    191.83 o 
   7   3  11     1031.69      860.35    186.35 o 
   8   3  11      601.92      577.48    168.40 o 
   9   3  11       63.65      222.39    145.79 o 
  10   3  11        1.69     -142.16    141.92 o 
  11   3  11       70.50      399.25    194.77 o 
  12   3  11       11.59      -85.18    154.39 o 
  13   3  11      334.57      246.91    203.43 o 
  14   3  11      639.88      592.81    234.23 o 
 -22   4  11       68.60       86.59    300.45 o 
 -21   4  11      350.17      468.05    357.84 o 
 -20   4  11      134.21      -15.42    278.14 o 
 -19   4  11       31.12      -97.42    248.29 o 
 -18   4  11       29.68        7.22    250.59 o 
 -17   4  11      162.10      225.66    288.64 o 
 -16   4  11      695.36      671.46    228.41 o 
 -15   4  11      376.37      140.28    272.89 o 
 -14   4  11     5020.13     4673.09    532.47 o 
 -13   4  11       29.88      105.17    156.43 o 
 -12   4  11      640.31      318.17    185.87 o 
 -11   4  11     2587.21     2797.00    328.79 o 
 -10   4  11       52.46      218.86    156.75 o 
  -9   4  11      628.42      468.70    136.85 o 
  -8   4  11      283.51      288.82    100.03 o 
  -7   4  11      226.04       85.05     97.41 o 
  -6   4  11      133.89      125.20     98.04 o 
  -5   4  11      116.79      214.50    114.33 o 
  -4   4  11     1339.54     1232.10    178.50 o 
  -3   4  11     2960.51     2901.72    275.55 o 
  -2   4  11       29.75      121.04     97.77 o 
  -1   4  11      908.02      518.36    138.40 o 
   0   4  11     3874.85     3640.15    307.06 o 
   1   4  11      130.65      103.09    105.11 o 
   2   4  11      866.52      914.55    180.96 o 
   3   4  11     1415.80     1171.56    194.35 o 
   4   4  11     1166.79     1430.02    207.35 o 
   5   4  11       47.15       44.34    139.90 o 
   6   4  11     1123.23     1175.85    211.97 o 
   7   4  11       29.68      100.12    115.28 o 
   8   4  11       29.50      197.02    141.23 o 
   9   4  11     1440.09     1266.75    259.49 o 
  10   4  11     2191.68     2228.52    322.45 o 
  11   4  11      882.39      866.44    224.42 o 
  12   4  11     1219.67     1384.40    371.10 o 
  13   4  11      317.58      426.65    209.41 o 
  14   4  11      143.43       10.61    169.45 o 
 -22   5  11       74.44        2.30    310.29 o 
 -21   5  11       22.00      118.73    272.89 o 
 -20   5  11      297.25        0.98    272.89 o 
 -19   5  11       21.24        3.28    266.99 o 
 -18   5  11      138.03      -63.30    263.05 o 
 -17   5  11       11.32       14.43    252.89 o 
 -16   5  11      155.90      301.76    274.86 o 
 -15   5  11      291.28      545.29    207.30 o 
 -14   5  11      392.10      444.30    359.48 o 
 -13   5  11     1126.55     1134.21    441.16 o 
 -12   5  11      133.78      199.15    162.18 o 
 -11   5  11      198.68      149.20    172.12 o 
 -10   5  11      371.86      671.90    173.18 o 
  -9   5  11      348.35      195.17    110.73 o 
  -8   5  11      107.72      159.37     98.49 o 
  -7   5  11      126.03      224.34    107.73 o 
  -6   5  11       74.40       19.71     93.79 o 
  -5   5  11       84.08      -57.69     91.62 o 
  -4   5  11      736.77      857.22    155.16 o 
  -3   5  11     1395.78     1419.57    194.36 o 
  -2   5  11       47.27      -65.07    101.73 o 
  -1   5  11     2848.32     2766.62    275.00 o 
   0   5  11      392.06      262.15    107.54 o 
   1   5  11      993.94      923.08    166.10 o 
   2   5  11      292.91      332.88    161.77 o 
   3   5  11       47.46      -21.29    123.52 o 
   4   5  11      197.40      149.87    125.25 o 
   5   5  11      921.05     1179.56    202.24 o 
   6   5  11      129.26      139.67    141.17 o 
   7   5  11      336.17      256.05    146.38 o 
   8   5  11       15.96     -201.86    141.13 o 
   9   5  11        6.21     -204.08    136.05 o 
  10   5  11      162.45      198.56    177.30 o 
  11   5  11      500.92      823.27    229.62 o 
  12   5  11      344.77      273.17    190.35 o 
  13   5  11       19.12      -12.77    256.06 o 
  14   5  11       21.87      -91.36    237.85 o 
 -21   6  11       28.52     -345.05    239.44 o 
 -20   6  11      677.30     1048.93    432.96 o 
 -19   6  11      156.31      493.31    329.96 o 
 -18   6  11        2.96      -20.01    248.29 o 
 -17   6  11       40.85     -311.43    207.62 o 
 -16   6  11      970.17     1080.42    445.42 o 
 -15   6  11      401.37      360.80    283.39 o 
 -14   6  11        6.43     -146.06    138.31 o 
 -13   6  11      101.18       76.85    163.38 o 
 -12   6  11     1179.75     1119.52    318.65 o 
 -11   6  11      316.81      101.54    155.92 o 
 -10   6  11     1687.17     1159.25    260.85 o 
  -9   6  11        0.08      -48.40    122.96 o 
  -8   6  11      828.58     1063.00    169.34 o 
  -7   6  11       17.07      -92.60     91.23 o 
  -6   6  11       58.63      -27.70     87.37 o 
  -5   6  11      730.34      532.61    137.21 o 
  -4   6  11     2169.47     2144.79    279.18 o 
  -3   6  11      156.47      132.56    108.79 o 
  -2   6  11     1248.00     1284.27    261.09 o 
  -1   6  11       46.73      120.80     98.11 o 
   0   6  11     2742.57     2650.75    298.02 o 
   1   6  11      303.47      267.99    142.45 o 
   2   6  11      657.73      608.84    142.04 o 
   3   6  11      543.99      473.10    150.79 o 
   4   6  11       96.81      131.79    116.73 o 
   5   6  11        7.27      -63.82    107.59 o 
   6   6  11      397.20      233.87    150.31 o 
   7   6  11       51.30     -177.11    118.07 o 
   8   6  11       11.78       94.06    152.62 o 
   9   6  11       94.26      212.03    169.05 o 
  10   6  11       31.67      174.40    166.98 o 
  11   6  11      259.65      689.47    216.78 o 
  12   6  11      127.09      122.72    181.78 o 
  13   6  11      100.28      -79.27    182.01 o 
 -20   7  11      257.04       50.84    335.87 o 
 -19   7  11       17.52     -100.70    228.94 o 
 -18   7  11      151.32      -26.24    292.57 o 
 -17   7  11     1377.22     1853.84    563.17 o 
 -16   7  11      701.82      502.26    210.89 o 
 -15   7  11      338.50      353.04    242.88 o 
 -14   7  11     1075.18     1227.69    437.88 o 
 -13   7  11     1323.79     1614.92    321.63 o 
 -12   7  11        2.85     -262.87    306.68 o 
 -11   7  11      188.13      335.66    185.09 o 
 -10   7  11      586.32     1021.59    330.95 o 
  -9   7  11     1148.74     1201.23    268.96 o 
  -8   7  11     1143.68     1152.71    259.87 o 
  -7   7  11      655.48      689.57    164.23 o 
  -6   7  11       16.92      -81.13    109.27 o 
  -5   7  11        6.59      -45.16    121.86 o 
  -4   7  11     1542.17     1546.97    243.58 o 
  -3   7  11       20.59      172.13    106.19 o 
  -2   7  11      839.47      689.83    154.32 o 
  -1   7  11       19.37       93.63     97.31 o 
   0   7  11      283.92      340.22    117.31 o 
   1   7  11      453.07      269.44    114.56 o 
   2   7  11       89.57     -102.35    129.77 o 
   3   7  11      807.21      637.16    151.68 o 
   4   7  11      997.52      890.67    188.11 o 
   5   7  11      483.24      517.51    166.31 o 
   6   7  11        5.97       50.22    125.45 o 
   7   7  11      313.23       10.55    142.08 o 
   8   7  11      570.27      628.13    213.33 o 
   9   7  11     1119.71     1149.33    394.44 o 
  10   7  11     2459.14     2691.85    375.36 o 
  11   7  11      407.31      471.53    201.78 o 
  12   7  11      198.15      192.22    195.01 o 
  13   7  11        0.73       11.88    202.26 o 
 -20   8  11      731.31      715.03    455.59 o 
 -19   8  11      106.72       29.19    334.23 o 
 -18   8  11      771.84      476.58    312.25 o 
 -17   8  11        1.07      -28.21    267.32 o 
 -16   8  11      105.18      -18.12    195.86 o 
 -15   8  11        8.02      178.51    431.15 o 
 -14   8  11        1.65     -127.74    153.11 o 
 -13   8  11       47.44     -267.97    206.31 o 
 -12   8  11       12.17     -121.11    133.56 o 
 -11   8  11     2480.31     2565.78    723.56 o 
 -10   8  11      578.61      774.72    229.67 o 
  -9   8  11      148.61      277.83    157.57 o 
  -8   8  11      179.04       89.18    129.15 o 
  -7   8  11      154.55      312.23    119.21 o 
  -6   8  11     1685.54     1436.66    204.75 o 
  -5   8  11     1176.10     1196.02    182.75 o 
  -4   8  11     5721.98     5828.94    396.85 o 
  -3   8  11        2.50      -43.79    100.38 o 
  -2   8  11      778.15      445.13    139.61 o 
  -1   8  11       99.60       86.88     97.42 o 
   0   8  11      197.88      226.28    108.56 o 
   1   8  11       41.42       80.85     97.72 o 
   2   8  11       17.51       -6.72    115.09 o 
   3   8  11     2068.44     1974.58    326.24 o 
   4   8  11      202.91       71.84    132.20 o 
   5   8  11     3364.52     3166.45    368.86 o 
   6   8  11       14.08     -172.85    203.02 o 
   7   8  11     1378.69     1112.44    290.50 o 
   8   8  11      957.28      741.15    224.40 o 
   9   8  11      225.20      391.46    185.87 o 
  10   8  11      983.27     1366.90    285.99 o 
  11   8  11      183.83      266.26    178.27 o 
  12   8  11      123.41      130.30    182.14 o 
 -19   9  11      946.16     1183.41    484.78 o 
 -18   9  11      166.92      260.10    349.97 o 
 -17   9  11     1032.01      879.29    276.30 o 
 -16   9  11       53.06      126.26    242.72 o 
 -15   9  11      129.81       11.45    352.92 o 
 -14   9  11      239.60      134.86    303.40 o 
 -13   9  11       51.90     -144.88    152.09 o 
 -12   9  11      316.38      315.20    262.40 o 
 -11   9  11     2864.68     3394.72    444.48 o 
 -10   9  11     2495.93     2488.44    371.98 o 
  -9   9  11     2223.85     1993.31    521.19 o 
  -8   9  11     1430.70      946.52    242.72 o 
  -7   9  11     4259.83     4205.16    493.89 o 
  -6   9  11     1357.52     1490.88    239.08 o 
  -5   9  11      135.22      143.80    154.20 o 
  -4   9  11      256.45      282.98    114.12 o 
  -3   9  11       16.21       51.36    112.82 o 
  -2   9  11      170.79      275.30    112.17 o 
  -1   9  11      206.12       53.34    113.46 o 
   0   9  11        5.94       41.32    107.62 o 
   1   9  11      462.16      448.58    133.79 o 
   2   9  11       33.55      193.26    157.01 o 
   3   9  11     1635.64     1463.04    262.67 o 
   4   9  11       18.73     -112.08    121.71 o 
   5   9  11      659.45      648.38    189.41 o 
   6   9  11       81.87       42.96    218.02 o 
   7   9  11      140.97       71.59    184.71 o 
   8   9  11      683.64      839.90    237.94 o 
   9   9  11       25.27      283.39    172.49 o 
  10   9  11     1688.36     2519.96    488.66 o 
  11   9  11       65.85      214.12    182.75 o 
 -18  10  11      737.23     1027.29    514.30 o 
 -17  10  11      133.16     -197.20    191.92 o 
 -16  10  11        9.09      112.68    224.83 o 
 -15  10  11       47.16     -246.90    164.60 o 
 -14  10  11      140.18       18.72    202.87 o 
 -13  10  11      562.04      889.38    241.60 o 
 -12  10  11       14.20       87.05    167.59 o 
 -11  10  11      637.83      776.04    341.12 o 
 -10  10  11       47.70       99.38    212.87 o 
  -9  10  11      293.17      313.07    307.66 o 
  -8  10  11       34.87      304.63    147.21 o 
  -7  10  11      683.45      900.31    227.52 o 
  -6  10  11     1035.12      788.85    202.40 o 
  -5  10  11     1671.56     1628.80    255.13 o 
  -4  10  11      409.18      204.34    170.93 o 
  -3  10  11      249.33      132.66    132.57 o 
  -2  10  11       31.78       10.08     97.31 o 
  -1  10  11      428.54      429.98    153.35 o 
   0  10  11      325.95      543.19    141.28 o 
   1  10  11     1012.00      748.83    153.24 o 
   2  10  11       51.23      156.55    133.17 o 
   3  10  11     3361.24     3279.21    439.53 o 
   4  10  11     2860.13     2512.32    340.51 o 
   5  10  11     3390.32     3642.98    415.19 o 
   6  10  11     2480.39     3080.32    371.50 o 
   7  10  11     3603.28     4269.17    478.30 o 
   8  10  11      509.91      786.86    198.59 o 
   9  10  11       65.69      221.78    171.92 o 
  10  10  11       10.23     -236.29    246.65 o 
 -17  11  11       24.30      176.56    240.20 o 
 -16  11  11       27.54      478.54    229.72 o 
 -15  11  11      107.02     -271.08    475.76 o 
 -14  11  11       30.40       54.20    200.39 o 
 -13  11  11      181.20      312.32    208.89 o 
 -12  11  11        9.30      -64.29    429.68 o 
 -11  11  11     2733.33     3056.16    682.40 o 
 -10  11  11      104.09     -102.34    216.15 o 
  -9  11  11     2530.65     2156.58    511.35 o 
  -8  11  11      587.43      455.66    192.44 o 
  -7  11  11     3930.37     5003.04    551.10 o 
  -6  11  11       39.84      113.87    158.36 o 
  -5  11  11      808.34     1258.73    230.46 o 
  -4  11  11     1113.00     1041.22    214.48 o 
  -3  11  11      443.49      479.96    172.05 o 
  -2  11  11       99.58      -31.18    115.59 o 
  -1  11  11        5.96       13.36    133.92 o 
   0  11  11       45.57       -5.85    126.93 o 
   1  11  11      230.02      271.21    146.14 o 
   2  11  11       42.54      108.19    139.53 o 
   3  11  11     1874.30     1188.59    246.88 o 
   4  11  11      113.72     -173.29    132.32 o 
   5  11  11        3.87      206.21    157.83 o 
   6  11  11      109.14       19.10    161.04 o 
   7  11  11       54.40     -210.80    140.54 o 
   8  11  11      262.03      243.92    181.22 o 
   9  11  11       20.35     -290.92    223.19 o 
 -15  12  11        9.03      277.75    229.70 o 
 -14  12  11       13.36     -121.03    205.00 o 
 -13  12  11       24.52      -85.84    183.14 o 
 -12  12  11       11.63      101.19    204.63 o 
 -11  12  11        2.63     -113.85    477.73 o 
 -10  12  11      870.00      803.03    247.64 o 
  -9  12  11       21.34       26.49    244.52 o 
  -8  12  11      279.03      720.94    339.48 o 
  -7  12  11      197.28      -30.08    169.57 o 
  -6  12  11       74.32      -28.71    477.89 o 
  -5  12  11      284.27      200.11    186.66 o 
  -4  12  11      482.20      503.54    258.07 o 
  -3  12  11     1464.78     1252.77    227.16 o 
  -2  12  11     1516.28     1209.73    378.88 o 
  -1  12  11      401.93      376.69    177.54 o 
   0  12  11       44.37      276.59    237.14 o 
   1  12  11      431.65        9.64    259.77 o 
   2  12  11     1878.70     2187.77    559.56 o 
   3  12  11       47.50      217.27    215.92 o 
   4  12  11     2497.66     2807.61    373.63 o 
   5  12  11     1180.19      729.97    217.17 o 
   6  12  11     1107.78      931.00    227.88 o 
   7  12  11      724.53      601.91    279.08 o 
 -13  13  11      155.20      -17.31    485.93 o 
 -12  13  11     1436.18      859.91    275.78 o 
 -11  13  11      751.82      991.59    367.19 o 
 -10  13  11       16.59       79.47    192.81 o 
  -9  13  11      419.66      289.78    222.80 o 
  -8  13  11       87.42      -17.59    183.27 o 
  -7  13  11      480.09     1156.52    425.74 o 
  -6  13  11       68.12      387.67    186.14 o 
  -5  13  11     2497.91     2892.43    514.30 o 
  -4  13  11       20.12      111.91    195.32 o 
  -3  13  11     2541.69     2347.86    315.24 o 
  -2  13  11      246.04      247.77    196.30 o 
  -1  13  11      805.90     1183.72    305.34 o 
   0  13  11      462.01      574.58    238.67 o 
   1  13  11      186.28     -205.63    172.46 o 
   2  13  11        1.66      285.50    229.58 o 
   3  13  11      326.42      501.36    223.52 o 
   4  13  11        2.84     -244.17    162.78 o 
   5  13  11      419.74      591.63    563.17 o 
 -11  14  11      554.69      465.34    344.23 o 
 -10  14  11      637.92       78.76    702.08 o 
  -9  14  11      343.39      327.09    721.92 o 
  -8  14  11      218.15      501.49    238.13 o 
  -7  14  11        5.72     -282.98    365.55 o 
  -6  14  11      279.15      364.15    206.33 o 
  -5  14  11       34.02      156.78    285.69 o 
  -4  14  11      185.27      313.38    210.63 o 
  -3  14  11      247.70      317.83    362.44 o 
  -2  14  11       45.61     -111.17    185.29 o 
  -1  14  11      634.72     1507.20    346.33 o 
   0  14  11       43.25      243.13    245.34 o 
   1  14  11       54.64        3.74    200.53 o 
   2  14  11       27.84      -58.63    260.59 o 
   3  14  11       28.91     -167.17    194.76 o 
  -7  15  11      220.41     -130.74    204.48 o 
  -6  15  11       15.64     -142.19    286.18 o 
  -5  15  11     2349.81     2368.03    432.07 o 
  -4  15  11      400.83      556.94    328.32 o 
  -3  15  11     1504.17      684.86    439.84 o 
  -2  15  11      369.03      456.85    366.54 o 
  -1  15  11      324.00     -146.70    192.12 o 
 -21   0  12        2.91       29.85    273.88 o 
 -20   0  12      126.78      355.55    342.43 o 
 -19   0  12        0.53     -336.52    256.49 o 
 -18   0  12       23.38     -280.11    244.03 o 
 -17   0  12        0.47      -91.51    245.34 o 
 -16   0  12     3595.32     3538.10    687.81 o 
 -15   0  12       47.60      -47.89    246.65 o 
 -14   0  12     1709.60     1577.66    469.36 o 
 -13   0  12        3.58      307.33    272.24 o 
 -12   0  12       12.39       19.02    240.09 o 
 -11   0  12      335.72      553.30    210.47 o 
 -10   0  12     4891.56     5783.41   1052.21 o 
  -9   0  12     9218.98     8970.01    820.16 o 
  -8   0  12     7283.54     7567.15    608.34 o 
  -7   0  12     1232.40     1206.63    364.73 o 
  -6   0  12     4309.39     3896.41    707.49 o 
  -5   0  12      440.80      556.07    208.32 o 
  -4   0  12      210.27       23.29    192.21 o 
  -3   0  12     1841.16     2035.39    711.75 o 
  -2   0  12      876.01      674.44    323.73 o 
  -1   0  12      203.11      273.93    308.65 o 
   0   0  12     8919.88     9246.40   1070.58 o 
   1   0  12     3169.88     2655.43    399.05 o 
   2   0  12     5553.80     4752.76    539.45 o 
   3   0  12     7703.12     8313.91    682.97 o 
   4   0  12     4725.33     5349.32    581.19 o 
   5   0  12    11849.43    14981.25   1175.87 o 
   6   0  12     1564.76     1548.31    435.42 o 
   7   0  12     4752.38     4779.71    566.11 o 
   8   0  12        4.84     -236.81    157.87 o 
   9   0  12     1558.79     1576.03    346.60 o 
  10   0  12      166.50       86.05    205.91 o 
  11   0  12      116.63      148.48    219.90 o 
  12   0  12     1221.33      378.38    450.34 o 
  13   0  12      278.77      218.45    371.29 o 
 -21   1  12     2320.20     3057.59    674.03 o 
 -20   1  12      810.53      429.57    370.80 o 
 -19   1  12     1118.11     1198.25    306.43 o 
 -18   1  12       40.53       30.10    180.13 o 
 -17   1  12     1021.63      805.32    437.88 o 
 -16   1  12     1891.95     2267.43    392.82 o 
 -15   1  12     1680.42     1388.77    330.95 o 
 -14   1  12      635.10      787.26    267.40 o 
 -13   1  12      145.23       15.86    171.49 o 
 -12   1  12     5671.71     6309.94    488.38 o 
 -11   1  12      607.47      508.38    146.07 o 
 -10   1  12     8901.46     9672.43    510.82 o 
  -9   1  12       32.11      147.08    116.47 o 
  -8   1  12    12804.42    14170.27    513.60 o 
  -7   1  12     2519.59     2458.68    265.44 o 
  -6   1  12      544.91      750.31    161.59 o 
  -5   1  12       15.79     -115.59    107.89 o 
  -4   1  12       13.32     -132.70     88.47 o 
  -3   1  12       96.54       94.73    109.94 o 
  -2   1  12      400.26       95.87    136.37 o 
  -1   1  12       19.22     -134.46     92.05 o 
   0   1  12      193.89      206.38    128.44 o 
   1   1  12      505.12      430.67    159.22 o 
   2   1  12        1.22       47.38    112.95 o 
   3   1  12      241.62      189.17    127.54 o 
   4   1  12     2071.96     2347.48    280.53 o 
   5   1  12      450.39      346.52    155.55 o 
   6   1  12      823.38      575.35    166.92 o 
   7   1  12     1189.36     1106.89    258.98 o 
   8   1  12     1202.07      707.05    224.45 o 
   9   1  12      515.80      458.77    168.79 o 
  10   1  12      357.16      167.36    200.80 o 
  11   1  12      323.27      429.59    174.04 o 
  12   1  12       11.61     -175.28    226.86 o 
  13   1  12     2216.10     2731.36    383.88 o 
 -21   2  12      268.96      325.37    331.60 o 
 -20   2  12      223.87      478.88    345.38 o 
 -19   2  12        6.76      -74.14    177.85 o 
 -18   2  12       22.43      330.27    198.49 o 
 -17   2  12      204.55      316.50    212.31 o 
 -16   2  12      600.67      524.74    244.46 o 
 -15   2  12        0.63       56.92    179.38 o 
 -14   2  12      535.23      328.13    218.99 o 
 -13   2  12      674.46      572.95    189.93 o 
 -12   2  12      802.56     1084.35    235.35 o 
 -11   2  12      633.29      696.75    192.85 o 
 -10   2  12     3018.50     3066.97    296.42 o 
  -9   2  12      482.24      530.24    144.74 o 
  -8   2  12     4922.37     5140.50    364.13 o 
  -7   2  12      696.69      656.65    172.92 o 
  -6   2  12     1086.28     1197.11    184.39 o 
  -5   2  12        1.39      -50.53     88.37 o 
  -4   2  12      623.99      475.19    141.67 o 
  -3   2  12      119.62      156.70     97.33 o 
  -2   2  12     4078.65     4622.36    407.29 o 
  -1   2  12      269.82      165.45    128.13 o 
   0   2  12    12705.40    14345.41    544.52 o 
   1   2  12     4107.63     4386.29    367.81 o 
   2   2  12     6905.31     6808.16    455.76 o 
   3   2  12     5010.59     5390.70    410.15 o 
   4   2  12     9007.91    10166.26    554.19 o 
   5   2  12     3109.02     3577.86    346.90 o 
   6   2  12     2391.45     2637.79    306.58 o 
   7   2  12     2136.52     1861.76    288.08 o 
   8   2  12       99.72     -145.50    127.82 o 
   9   2  12     3481.98     3737.97    364.72 o 
  10   2  12       96.45       71.23    146.60 o 
  11   2  12       54.84     -126.36    162.82 o 
  12   2  12      112.35      139.54    198.01 o 
  13   2  12      411.99      578.22    238.51 o 
 -21   3  12      370.76      -83.97    293.23 o 
 -20   3  12      143.13       12.14    300.45 o 
 -19   3  12       94.02      257.48    305.37 o 
 -18   3  12     1152.85     1656.15    336.15 o 
 -17   3  12      920.03      960.15    292.93 o 
 -16   3  12      306.40      267.31    212.35 o 
 -15   3  12     2321.40     1652.68    340.13 o 
 -14   3  12     3442.64     3086.77    450.63 o 
 -13   3  12     2162.89     1766.76    364.69 o 
 -12   3  12     3742.10     3552.50    538.15 o 
 -11   3  12      158.58      224.41    157.83 o 
 -10   3  12     8889.10     8809.41    457.69 o 
  -9   3  12      457.56      342.63    151.25 o 
  -8   3  12     1396.27     1394.91    211.04 o 
  -7   3  12      105.47      133.76    113.15 o 
  -6   3  12     1634.69     1677.56    235.67 o 
  -5   3  12       16.40      -44.06     86.95 o 
  -4   3  12      773.90      668.93    150.53 o 
  -3   3  12     1600.41     1555.57    210.01 o 
  -2   3  12      125.83       19.88     91.75 o 
  -1   3  12      401.47      160.68    116.62 o 
   0   3  12       19.10       57.86    111.82 o 
   1   3  12     2372.36     2561.09    282.68 o 
   2   3  12       17.83       99.38    123.79 o 
   3   3  12      313.28       13.20    143.78 o 
   4   3  12        3.06      -66.60    112.68 o 
   5   3  12     1710.13     1658.38    327.70 o 
   6   3  12     1250.75     1739.96    248.30 o 
   7   3  12      358.66      404.68    169.29 o 
   8   3  12      170.86      190.85    152.46 o 
   9   3  12      304.05      609.38    181.30 o 
  10   3  12      500.10      714.95    229.43 o 
  11   3  12      853.24      831.19    259.66 o 
  12   3  12        3.90      -71.51    180.12 o 
 -21   4  12      518.56      454.93    362.76 o 
 -20   4  12        0.83        2.95    275.85 o 
 -19   4  12       66.38     -416.72    277.81 o 
 -18   4  12      189.74      368.67    309.63 o 
 -17   4  12       61.71      186.19    194.12 o 
 -16   4  12       17.25      -55.29    179.60 o 
 -15   4  12      700.27      725.80    312.74 o 
 -14   4  12      189.45      136.62    187.30 o 
 -13   4  12       50.64      178.91    177.85 o 
 -12   4  12      302.82      265.36    161.41 o 
 -11   4  12      267.36      648.73    233.69 o 
 -10   4  12     8430.40     9049.33    568.35 o 
  -9   4  12      288.77      199.23    123.88 o 
  -8   4  12     1088.73      976.79    173.51 o 
  -7   4  12        8.77       19.37    101.63 o 
  -6   4  12     8274.71     8881.84    460.56 o 
  -5   4  12      134.91      281.49    113.81 o 
  -4   4  12     2268.67     2207.49    261.07 o 
  -3   4  12      271.76      371.22    117.58 o 
  -2   4  12     6214.36     6384.82    419.68 o 
  -1   4  12      876.11      663.63    163.69 o 
   0   4  12     8376.67     8702.44    477.73 o 
   1   4  12      114.27      214.70    133.10 o 
   2   4  12     4211.88     4523.67    374.96 o 
   3   4  12     2699.60     2928.27    309.61 o 
   4   4  12      165.16      145.10    125.42 o 
   5   4  12      258.43      237.82    134.33 o 
   6   4  12     1694.08     2028.39    272.32 o 
   7   4  12     2049.90     2074.18    357.01 o 
   8   4  12      134.08      -25.67    150.93 o 
   9   4  12     1885.00     2330.35    345.32 o 
  10   4  12       16.95     -191.79    165.58 o 
  11   4  12     1776.48     1568.07    372.38 o 
  12   4  12      136.24      159.33    255.91 o 
 -20   5  12     1935.05     1872.86    574.32 o 
 -19   5  12      393.64      762.26    370.96 o 
 -18   5  12     1302.58     1439.25    501.18 o 
 -17   5  12     3264.02     2495.40    617.95 o 
 -16   5  12     2771.66     2662.67    436.76 o 
 -15   5  12     4182.91     4890.39    566.36 o 
 -14   5  12     5300.76     5505.10    895.76 o 
 -13   5  12     1230.06     1109.49    285.99 o 
 -12   5  12     3863.94     3679.22    492.06 o 
 -11   5  12      371.09      436.02    250.75 o 
 -10   5  12     1966.77     1682.66    266.09 o 
  -9   5  12      268.15      419.01    165.87 o 
  -8   5  12      542.16      480.02    147.71 o 
  -7   5  12      176.68       88.52    163.00 o 
  -6   5  12     3164.74     2997.71    299.88 o 
  -5   5  12     1387.84     1080.36    183.46 o 
  -4   5  12     1034.57     1052.32    163.85 o 
  -3   5  12       22.71      -29.65     80.69 o 
  -2   5  12      658.96      916.28    166.95 o 
  -1   5  12     1259.25      950.05    179.76 o 
   0   5  12       80.99       78.30    100.39 o 
   1   5  12       25.19      108.66    157.53 o 
   2   5  12      771.29      868.26    191.62 o 
   3   5  12      191.26       32.71    122.82 o 
   4   5  12       46.53       92.85    165.00 o 
   5   5  12      385.06      287.65    146.32 o 
   6   5  12      224.97       37.05    129.85 o 
   7   5  12       67.73      240.73    155.68 o 
   8   5  12     1988.98     2646.98    350.50 o 
   9   5  12      254.85      501.11    210.66 o 
  10   5  12     1722.24     1607.53    311.48 o 
  11   5  12     1620.64     1586.25    305.75 o 
  12   5  12      481.82      602.19    249.56 o 
 -20   6  12      241.18     -143.99    300.77 o 
 -19   6  12      485.50     1127.00    420.82 o 
 -18   6  12       85.26      133.17    239.77 o 
 -17   6  12        0.14      108.89    310.94 o 
 -16   6  12       39.36      287.33    317.83 o 
 -15   6  12     1995.40     2638.08    635.66 o 
 -14   6  12       18.62        0.71    159.62 o 
 -13   6  12     2152.90     1986.18    641.73 o 
 -12   6  12     1410.20     1193.46    298.63 o 
 -11   6  12      201.30      343.06    176.90 o 
 -10   6  12      917.98      670.62    207.49 o 
  -9   6  12      618.25      413.92    158.23 o 
  -8   6  12     2749.28     2768.57    279.82 o 
  -7   6  12      900.33     1055.23    184.03 o 
  -6   6  12     5093.43     5472.37    391.22 o 
  -5   6  12      504.79      491.50    138.54 o 
  -4   6  12    11464.74    13175.23    517.63 o 
  -3   6  12      141.73      145.87    110.54 o 
  -2   6  12     7536.42     8482.80    478.02 o 
  -1   6  12      344.83      277.25    131.09 o 
   0   6  12     3218.24     3173.49    312.27 o 
   1   6  12      346.08      232.58    123.29 o 
   2   6  12     1200.85      908.94    190.97 o 
   3   6  12     3747.63     4371.26    374.75 o 
   4   6  12      126.37      288.99    140.06 o 
   5   6  12      625.32      485.56    157.60 o 
   6   6  12      816.62      885.67    286.26 o 
   7   6  12     1948.83     1899.38    302.73 o 
   8   6  12      252.21      166.56    189.93 o 
   9   6  12     3839.37     4634.38    501.62 o 
  10   6  12      626.40     1103.51    267.32 o 
  11   6  12      486.70      594.76    242.23 o 
 -19   7  12     2078.26     1347.41    549.72 o 
 -18   7  12      976.47      850.17    423.44 o 
 -17   7  12     1979.51     2263.18    607.45 o 
 -16   7  12     2647.80     3576.15    724.87 o 
 -15   7  12     2701.76     4929.46    884.61 o 
 -14   7  12     4204.21     3939.90    787.52 o 
 -13   7  12       86.46      -19.58    177.14 o 
 -12   7  12     4339.18     3614.40    475.56 o 
 -11   7  12       77.50      139.08    147.92 o 
 -10   7  12     1377.92     1484.21    479.53 o 
  -9   7  12        4.99      -57.24    163.67 o 
  -8   7  12     2369.87     2284.56    312.58 o 
  -7   7  12      670.49      693.93    157.61 o 
  -6   7  12     4104.48     3534.16    328.23 o 
  -5   7  12      258.03      354.10    133.40 o 
  -4   7  12     5311.86     5423.33    400.55 o 
  -3   7  12      389.95      119.35    134.32 o 
  -2   7  12       21.12      -89.94    104.63 o 
  -1   7  12     1049.38      777.03    165.19 o 
   0   7  12      391.46      431.15    129.37 o 
   1   7  12       14.46     -113.20     96.34 o 
   2   7  12       25.15     -147.66     99.05 o 
   3   7  12      367.79      256.15    144.30 o 
   4   7  12        4.92     -151.71    122.83 o 
   5   7  12      332.98      -39.56    145.11 o 
   6   7  12        4.17       68.03    138.72 o 
   7   7  12     1717.44     1995.76    313.36 o 
   8   7  12      885.22     1331.11    273.75 o 
   9   7  12     2063.47     1943.59    332.49 o 
  10   7  12     1024.59     1608.84    385.61 o 
 -18   8  12        9.52     -358.83    242.06 o 
 -17   8  12       49.36     -101.02    264.69 o 
 -16   8  12      570.90      467.69    228.03 o 
 -15   8  12       85.02      -26.24    163.22 o 
 -14   8  12        3.20     -142.02    240.42 o 
 -13   8  12     1683.81     1825.30    492.00 o 
 -12   8  12        4.54       21.67    148.67 o 
 -11   8  12      280.18      112.05    189.36 o 
 -10   8  12      391.16      882.98    258.46 o 
  -9   8  12     1006.87     1125.14    268.74 o 
  -8   8  12     1112.77     1370.09    343.74 o 
  -7   8  12      556.21      588.93    171.07 o 
  -6   8  12     2807.33     2653.58    322.00 o 
  -5   8  12      391.71      390.83    132.82 o 
  -4   8  12     6191.10     7131.03    553.72 o 
  -3   8  12     2007.68     2130.90    260.17 o 
  -2   8  12     3143.70     2743.55    300.10 o 
  -1   8  12      405.30      373.50    181.13 o 
   0   8  12     3605.92     3552.02    513.43 o 
   1   8  12     2065.36     2014.52    327.51 o 
   2   8  12     2224.69     2006.61    249.83 o 
   3   8  12     1831.05     1869.30    298.55 o 
   4   8  12     1437.73     1645.51    439.98 o 
   5   8  12     1782.52     1157.05    268.99 o 
   6   8  12     1207.88     1362.97    274.40 o 
   7   8  12     1503.21     1467.77    362.82 o 
   8   8  12      985.31      786.93    386.77 o 
   9   8  12     1614.10     1817.67    325.55 o 
  10   8  12      612.79      440.68    218.48 o 
 -17   9  12      624.61      902.98    442.14 o 
 -16   9  12     1054.89     1025.55    422.79 o 
 -15   9  12      447.47      442.70    221.73 o 
 -14   9  12     1051.78      748.00    250.82 o 
 -13   9  12      669.36      701.26    357.19 o 
 -12   9  12     1103.06      593.67    358.50 o 
 -11   9  12      101.92      221.82    201.06 o 
 -10   9  12      781.85      864.92    227.93 o 
  -9   9  12       18.97     -131.69    154.11 o 
  -8   9  12     1321.57     2124.92    369.95 o 
  -7   9  12      178.48       42.54    183.02 o 
  -6   9  12     1522.27     1430.17    252.64 o 
  -5   9  12     1414.47     1394.25    210.56 o 
  -4   9  12      530.15      525.72    147.71 o 
  -3   9  12       99.78      181.82    129.24 o 
  -2   9  12      219.81      160.07    121.20 o 
  -1   9  12       20.76      -37.78    104.66 o 
   0   9  12        6.73      -86.73    109.84 o 
   1   9  12     3228.43     3637.39    342.85 o 
   2   9  12      236.22       13.91    116.95 o 
   3   9  12      939.65      825.16    272.03 o 
   4   9  12     1775.84     1653.05    290.38 o 
   5   9  12      313.76      341.63    163.41 o 
   6   9  12      709.30      557.58    210.23 o 
   7   9  12     2726.99     3124.96    403.84 o 
   8   9  12        9.24      262.86    289.65 o 
   9   9  12     1913.84     1908.98    333.10 o 
 -16  10  12       76.73     -154.98    339.15 o 
 -15  10  12      189.21      335.22    200.08 o 
 -14  10  12      222.66      288.52    186.11 o 
 -13  10  12      125.19      -53.61    180.31 o 
 -12  10  12        6.72       90.86    291.92 o 
 -11  10  12     3350.73     3638.80    732.42 o 
 -10  10  12     1043.60     1305.26    306.00 o 
  -9  10  12     3160.03     3044.15    431.82 o 
  -8  10  12     2118.39     2047.65    365.12 o 
  -7  10  12     1794.69     2201.47    427.05 o 
  -6  10  12     4504.72     4760.98    550.48 o 
  -5  10  12      449.51      313.02    162.09 o 
  -4  10  12     1278.44     1007.74    215.12 o 
  -3  10  12     1453.15     1243.96    207.33 o 
  -2  10  12     1063.52      984.47    185.57 o 
  -1  10  12      534.14      560.93    158.01 o 
   0  10  12     2138.21     2507.85    280.37 o 
   1  10  12     1947.87     1847.58    249.41 o 
   2  10  12      867.17      910.08    230.07 o 
   3  10  12     2015.60     1581.45    336.56 o 
   4  10  12      837.26     1108.19    257.10 o 
   5  10  12     1444.40     1451.67    290.00 o 
   6  10  12       28.14      -96.38    154.57 o 
   7  10  12      630.60      654.04    228.25 o 
 -15  11  12       10.60     -278.93    185.95 o 
 -14  11  12     1054.81      250.34    608.60 o 
 -13  11  12      126.33      137.44    207.46 o 
 -12  11  12      862.75      895.28    306.51 o 
 -11  11  12       19.56     -160.72    265.35 o 
 -10  11  12     1601.52     1741.99    494.62 o
[truncated: 37,402 more chars]
